# Supplementary material for: Photoinduced hydrogen release from hydrogen boride sheets
Source: Nat Commun. 2019 Oct 25;10:4880. doi: 10.1038/s41467-019-12903-1 (PMC6814783; doi:10.1038/s41467-019-12903-1)
Supplement: Supplementary file 11 — Source data [file 41467_2019_12903_MOESM11_ESM.xlsx]

## Sheet: EELS
90	1705308		1705308
90.3	1692369		1692369
90.6	1675187		1675187
90.9	1649040		1649040
91.2	1632953		1632953
91.5	1611738		1611738
91.8	1593104		1593104
92.1	1577864		1577864
92.4	1561932		1561932
92.7	1551287		1551287
93	1538225		1538225
93.3	1529392		1529392
93.6	1515943		1515943
93.9	1503934		1503934
94.2	1488777		1488777
94.5	1469680		1469680
94.8	1451314		1451314
95.1	1438026		1438026
95.4	1428891		1428891
95.7	1416809		1416809
96	1403586		1403586
96.3	1390848		1390848
96.6	1373189		1373189
96.9	1357533		1357533
97.2	1346219		1346219
97.5	1332041		1332041
97.8	1324344		1324344
98.1	1306563		1306563
98.4	1293489		1293489
98.7	1278676		1278676
99	1268674		1268674
99.3	1254686		1254686
99.6	1244221		1244221
99.9	1228472		1228472
100.2	1214524		1214524
100.5	1203745		1203745
100.8	1196311		1196311
101.1	1187796		1187796
101.4	1173123		1173123
101.7	1160353		1160353
102	1150546		1150546
102.3	1141235		1141235
102.6	1127514		1127514
102.9	1117192		1117192
103.2	1106345		1106345
103.5	1097194		1097194
103.8	1086592		1086592
104.1	1076298		1076298
104.4	1068153		1068153
104.7	1055573		1055573
105	1042975		1042975
105.3	1034011		1034011
105.6	1022967		1022967
105.9	1011622		1011622
106.2	1000336		1000336
106.5	994197		994197
106.8	984741		984741
107.1	975924		975924
107.4	963266		963266
107.7	958382		958382
108	951352		951352
108.3	942364		942364
108.6	931394		931394
108.9	923873		923873
109.2	915502		915502
109.5	903431		903431
109.8	895592		895592
110.1	887166		887166
110.4	877315		877315
110.7	868656		868656
111	857354		857354
111.3	849473		849473
111.6	842828		842828
111.9	836100		836100
112.2	829358		829358
112.5	823945		823945
112.8	814912		814912
113.1	809759		809759
113.4	802495		802495
113.7	796686		796686
114	787489		787489
114.3	778233		778233
114.6	769025		769025
114.9	761042		761042
115.2	756938		756938
115.5	750606		750606
115.8	742058		742058
116.1	733646		733646
116.4	729060		729060
116.7	719533		719533
117	712873		712873
117.3	704553		704553
117.6	700105		700105
117.9	693582		693582
118.2	686999		686999
118.5	682411		682411
118.8	673382		673382
119.1	669775		669775
119.4	663479		663479
119.7	656473		656473
120	649962		649962
120.3	647054		647054
120.6	639523		639523
120.9	633774		633774
121.2	626776		626776
121.5	621520		621520
121.8	618622		618622
122.1	610098		610098
122.4	602988		602988
122.7	595906		595906
123	592052		592052
123.3	585977		585977
123.6	576951		576951
123.9	573651		573651
124.2	570696		570696
124.5	566064		566064
124.8	561442		561442
125.1	554240		554240
125.4	545997		545997
125.7	540846		540846
126	537847		537847
126.3	531478		531478
126.6	525963		525963
126.9	522338		522338
127.2	515613		515613
127.5	514412		514412
127.8	509842		509842
128.1	507821		507821
128.4	504477		504477
128.7	498756		498756
129	493807		493807
129.3	486985		486985
129.6	481133		481133
129.9	475442		475442
130.2	470547		470547
130.5	468335		468335
130.8	463469		463469
131.1	459816		459816
131.4	453813		453813
131.7	448489		448489
132	443830		443830
132.3	443084		443084
132.6	439651		439651
132.9	432613		432613
133.2	431031		431031
133.5	426516		426516
133.8	423361		423361
134.1	418725		418725
134.4	414990		414990
134.7	409907		409907
135	405002		405002
135.3	403511		403511
135.6	400107		400107
135.9	399519		399519
136.2	394407		394407
136.5	390451		390451
136.8	386014		386014
137.1	382132		382132
137.4	376874		376874
137.7	374086		374086
138	371213		371213
138.3	368143		368143
138.6	363816		363816
138.9	362046		362046
139.2	356715		356715
139.5	354621		354621
139.8	352508		352508
140.1	350175		350175
140.4	346821		346821
140.7	343007		343007
141	339458		339458
141.3	335410		335410
141.6	333463		333463
141.9	330953		330953
142.2	327205		327205
142.5	325125		325125
142.8	320540		320540
143.1	317055		317055
143.4	312782		312782
143.7	312174		312174
144	310486		310486
144.3	306872		306872
144.6	304836		304836
144.9	300325		300325
145.2	296852		296852
145.5	292889		292889
145.8	291414		291414
146.1	288819		288819
146.4	285054		285054
146.7	283563		283563
147	282618		282618
147.3	276948		276948
147.6	272758		272758
147.9	268458		268458
148.2	264664		264664
148.5	260223		260223
148.8	256606		256606
149.1	251530		251530
149.4	248385		248385
149.7	244975		244975
150	240509		240509
150.3	238889		238889
150.6	239716		239716
150.9	238168		238168
151.2	237038		237038
151.5	236670		236670
151.8	236212		236212
152.1	235701		235701
152.4	235887		235887
152.7	236785		236785
153	234383		234383
153.3	231677		231677
153.6	231565		231565
153.9	229217		229217
154.2	227222		227222
154.5	226448		226448
154.8	227853		227853
155.1	224279		224279
155.4	223563		223563
155.7	221621		221621
156	219486		219486
156.3	217757		217757
156.6	214937		214937
156.9	212324		212324
157.2	211425		211425
157.5	210110		210110
157.8	208814		208814
158.1	205664		205664
158.4	203226		203226
158.7	200359		200359
159	198406		198406
159.3	198693		198693
159.6	197505		197505
159.9	196522		196522
160.2	197085		197085
160.5	194129		194129
160.8	191556		191556
161.1	191243		191243
161.4	189532		189532
161.7	188285		188285
162	187006		187006
162.3	184769		184769
162.6	183363		183363
162.9	182613		182613
163.2	179204		179204
163.5	178398		178398
163.8	176325		176325
164.1	175541		175541
164.4	174347		174347
164.7	174200		174200
165	173666		173666
165.3	173610		173610
165.6	171205		171205
165.9	167876		167876
166.2	167364		167364
166.5	164926		164926
166.8	163531		163531
167.1	162813		162813
167.4	163807		163807
167.7	161219		161219
168	158557		158557
168.3	157537		157537
168.6	156292		156292
168.9	155108		155108
169.2	153074		153074
169.5	151807		151807
169.8	150544		150544
170.1	151812		151812
170.4	148679		148679
170.7	145245		145245
171	145992		145992
171.3	145864		145864
171.6	144209		144209
171.9	143038		143038
172.2	142169		142169
172.5	141000		141000
172.8	140742		140742
173.1	141024		141024
173.4	137255		137255
173.7	136012		136012
174	136765		136765
174.3	135638		135638
174.6	134747		134747
174.9	134931		134931
175.2	132815		132815
175.5	132441		132441
175.8	130082		130082
176.1	129887		129887
176.4	128680		128680
176.7	127126		127126
177	126181		126181
177.3	125189		125189
177.6	124751		124751
177.9	123641		123641
178.2	123557		123557
178.5	121101		121101
178.8	121460		121460
179.1	120486		120486
179.4	118368		118368
179.7	117266		117266
180	116365		116365
180.3	117021		117021
180.6	116166		116166
180.9	115727		115727
181.2	115175		115175
181.5	114125		114125
181.8	112840		112840
182.1	111085		111085
182.4	110954		110954
182.7	110344		110344
183	109175		109175
183.3	108676		108676
183.6	108377		108377
183.9	107568		107568
184.2	107429		107429
184.5	106646		106646
184.8	107221		107221
185.1	106768		106768
185.4	106892		106892
185.7	106950		106950
186	109928		109928
186.3	110954		110954
186.6	116119		116119
186.9	122858		122858
187.2	133259		133259
187.5	146960		146960
187.8	167516		167516
188.1	188053		188053
188.4	201420		201420
188.7	198693		198693
189	181406		181406
189.3	160259		160259
189.6	140605		140605
189.9	125111		125111
190.2	116198		116198
190.5	111912		111912
190.8	108310		108310
191.1	107860		107860
191.4	108671		108671
191.7	108962		108962
192	107989		107989
192.3	109547		109547
192.6	109294		109294
192.9	108693		108693
193.2	111407		111407
193.5	111605		111605
193.8	112848		112848
194.1	117113		117113
194.4	121888		121888
194.7	126718		126718
195	131718		131718
195.3	139938		139938
195.6	146061		146061
195.9	150860		150860
196.2	153735		153735
196.5	157099		157099
196.8	159938		159938
197.1	163439		163439
197.4	160336		160336
197.7	158415		158415
198	154630		154630
198.3	151930		151930
198.6	147236		147236
198.9	142486		142486
199.2	137641		137641
199.5	133128		133128
199.8	128957		128957
200.1	125535		125535
200.4	120496		120496
200.7	117954		117954
201	115045		115045
201.3	112049		112049
201.6	111886		111886
201.9	108380		108380
202.2	108324		108324
202.5	108764		108764
202.8	107993		107993
203.1	106018		106018
203.4	104534		104534
203.7	104661		104661
204	106005		106005
204.3	103398		103398
204.6	101793		101793
204.9	102703		102703
205.2	100825		100825
205.5	100172		100172
205.8	100566		100566
206.1	99850		99850
206.4	100122		100122
206.7	100178		100178
207	98905		98905
207.3	99178		99178
207.6	98775		98775
207.9	97092		97092
208.2	95770		95770
208.5	95141		95141
208.8	93916		93916
209.1	95149		95149
209.4	94386		94386
209.7	93160		93160
210	91515		91515
210.3	89940		89940
210.6	89106		89106
210.9	89848		89848
211.2	89201		89201
211.5	89143		89143
211.8	87631		87631
212.1	87869		87869
212.4	86226		86226
212.7	87623		87623
213	87513		87513
213.3	87176		87176
213.6	87570		87570
213.9	87065		87065
214.2	86271		86271
214.5	84464		84464
214.8	84188		84188
215.1	83458		83458
215.4	82477		82477
215.7	81986		81986
216	82787		82787
216.3	82083		82083
216.6	81604		81604
216.9	79918		79918
217.2	79654		79654
217.5	79038		79038
217.8	79111		79111
218.1	77965		77965
218.4	78486		78486
218.7	79286		79286
219	77019		77019
219.3	76753		76753
219.6	76350		76350
219.9	75566		75566
220.2	77508		77508
220.5	75609		75609
220.8	75988		75988
221.1	76024		76024
221.4	74742		74742
221.7	74355		74355
222	74090		74090
222.3	72484		72484
222.6	70995		70995
222.9	71211		71211
223.2	71250		71250
223.5	70706		70706
223.8	69895		69895
224.1	70509		70509
224.4	70566		70566
224.7	70476		70476
225	68523		68523
225.3	67802		67802
225.6	67924		67924
225.9	67194		67194
226.2	66647		66647
226.5	66468		66468
226.8	67686		67686
227.1	67030		67030
227.4	65027		65027
227.7	64635		64635
228	64800		64800
228.3	65720		65720
228.6	64446		64446
228.9	64333		64333
229.2	64439		64439
229.5	63412		63412
229.8	62945		62945
230.1	61733		61733
230.4	61674		61674
230.7	62189		62189
231	62413		62413
231.3	61299		61299
231.6	60332		60332
231.9	60708		60708
232.2	61419		61419
232.5	59808		59808
232.8	59283		59283
233.1	60188		60188
233.4	59843		59843
233.7	58101		58101
234	58497		58497
234.3	57424		57424
234.6	58208		58208
234.9	55831		55831
235.2	57344		57344
235.5	55214		55214
235.8	55482		55482
236.1	54649		54649
236.4	54636		54636
236.7	55140		55140
237	54903		54903
237.3	53831		53831
237.6	53471		53471
237.9	53444		53444
238.2	53832		53832
238.5	50671		50671
238.8	53439		53439
239.1	53120		53120
239.4	52617		52617
239.7	52043		52043
240	51471		51471
240.3	51144		51144
240.6	51704		51704
240.9	50612		50612
241.2	49567		49567
241.5	50580		50580
241.8	49529		49529
242.1	49640		49640
242.4	49260		49260
242.7	49273		49273
243	49140		49140
243.3	49714		49714
243.6	49362		49362
243.9	49167		49167
244.2	47786		47786
244.5	48844		48844
244.8	46889		46889
245.1	48362		48362
245.4	48005		48005
245.7	47190		47190
246	46428		46428
246.3	46489		46489
246.6	47649		47649
246.9	46213		46213
247.2	46152		46152
247.5	43987		43987
247.8	44330		44330
248.1	45467		45467
248.4	44406		44406
248.7	43743		43743
249	44748		44748
249.3	45436		45436
249.6	43333		43333
249.9	44199		44199
250.2	43477		43477
250.5	43507		43507
250.8	43676		43676
251.1	45115		45115
251.4	43624		43624
251.7	43374		43374
252	42622		42622
252.3	42198		42198
252.6	41792		41792
252.9	42003		42003
253.2	41720		41720
253.5	41885		41885
253.8	41548		41548
254.1	42058		42058
254.4	41428		41428
254.7	40590		40590
255	41413		41413
255.3	40415		40415
255.6	41112		41112
255.9	40968		40968
256.2	39199		39199
256.5	39700		39700
256.8	39610		39610
257.1	38623		38623
257.4	38810		38810
257.7	38918		38918
258	39699		39699
258.3	40111		40111
258.6	39597		39597
258.9	39778		39778
259.2	39341		39341
259.5	39243		39243
259.8	38381		38381
260.1	38333		38333
260.4	36635		36635
260.7	37296		37296
261	36632		36632
261.3	38797		38797
261.6	38009		38009
261.9	37819		37819
262.2	37551		37551
262.5	36367		36367
262.8	36346		36346
263.1	37103		37103
263.4	36547		36547
263.7	35783		35783
264	36192		36192
264.3	36064		36064
264.6	36911		36911
264.9	37397		37397
265.2	37147		37147
265.5	35945		35945
265.8	36396		36396
266.1	33864		33864
266.4	33657		33657
266.7	35870		35870
267	35900		35900
267.3	36277		36277
267.6	35248		35248
267.9	35279		35279
268.2	34994		34994
268.5	34860		34860
268.8	33679		33679
269.1	34290		34290
269.4	33703		33703
269.7	33962		33962
270	34925		34925
270.3	33608		33608
270.6	32828		32828
270.9	32907		32907
271.2	33574		33574
271.5	33746		33746
271.8	33461		33461
272.1	31801		31801
272.4	31145		31145
272.7	32930		32930
273	32896		32896
273.3	32262		32262
273.6	31536		31536
273.9	31669		31669
274.2	30950		30950
274.5	30565		30565
274.8	31280		31280
275.1	31570		31570
275.4	31060		31060
275.7	30706		30706
276	30461		30461
276.3	30423		30423
276.6	32480		32480
276.9	31254		31254
277.2	30809		30809
277.5	31532		31532
277.8	31691		31691
278.1	32120		32120
278.4	32421		32421
278.7	32502		32502
279	32195		32195
279.3	32005		32005
279.6	32245		32245
279.9	31997		31997
280.2	31563		31563
280.5	31007		31007
280.8	29950		29950
281.1	29314		29314
281.4	31339		31339
281.7	30643		30643
282	29873		29873
282.3	30909		30909
282.6	30502		30502
282.9	29855		29855
283.2	30769		30769
283.5	30184		30184
283.8	30517		30517
284.1	29243		29243
284.4	30099		30099
284.7	30965		30965
285	29936		29936
285.3	30674		30674
285.6	30486		30486
285.9	30894		30894
286.2	30956		30956
286.5	30496		30496
286.8	30408		30408
287.1	30590		30590
287.4	29948		29948
287.7	30044		30044
288	30442		30442
288.3	29259		29259
288.6	29187		29187
288.9	29056		29056
289.2	30545		30545
289.5	29152		29152
289.8	28337		28337
290.1	28989		28989
290.4	28766		28766
290.7	29266		29266
291	29455		29455
291.3	30085		30085
291.6	28372		28372
291.9	29254		29254
292.2	29694		29694
292.5	28020		28020
292.8	27216		27216
293.1	28695		28695
293.4	28791		28791
293.7	27358		27358
294	28139		28139
294.3	27672		27672
294.6	27445		27445
294.9	27526		27526
295.2	27572		27572
295.5	26729		26729
295.8	26877		26877
296.1	27172		27172
296.4	25924		25924
296.7	26823		26823
297	26585		26585
297.3	25423		25423
297.6	26620		26620
297.9	27513		27513
298.2	24854		24854
298.5	25389		25389
298.8	25280		25280
299.1	25419		25419
299.4	25220		25220
299.7	25058		25058
300	24891		24891
300.3	25294		25294
300.6	24401		24401
300.9	25034		25034
301.2	24759		24759
301.5	24615		24615
301.8	24902		24902
302.1	25336		25336
302.4	24383		24383
302.7	23605		23605
303	24258		24258
303.3	24072		24072
303.6	24349		24349
303.9	23470		23470
304.2	23096		23096
304.5	23343		23343
304.8	22995		22995
305.1	22981		22981
305.4	23021		23021
305.7	22248		22248
306	22393		22393
306.3	21501		21501
306.6	21454		21454
306.9	21709		21709
307.2	22181		22181
307.5	22442		22442
307.8	21869		21869
308.1	21300		21300
308.4	22839		22839
308.7	22388		22388
309	22067		22067
309.3	22075		22075
309.6	21641		21641
309.9	22212		22212
310.2	22725		22725
310.5	21869		21869
310.8	22998		22998
311.1	22630		22630
311.4	21710		21710
311.7	21512		21512
312	20691		20691
312.3	20819		20819
312.6	19824		19824
312.9	20908		20908
313.2	21444		21444
313.5	20303		20303
313.8	20556		20556
314.1	21355		21355
314.4	20062		20062
314.7	20348		20348
315	20560		20560
315.3	19600		19600
315.6	20421		20421
315.9	18904		18904
316.2	19302		19302
316.5	18793		18793
316.8	19370		19370
317.1	19994		19994
317.4	20666		20666
317.7	20707		20707
318	18787		18787
318.3	19962		19962
318.6	20666		20666
318.9	19173		19173
319.2	18533		18533
319.5	19349		19349
319.8	18407		18407
320.1	18754		18754
320.4	18545		18545
320.7	18220		18220
321	18569		18569
321.3	17937		17937
321.6	18384		18384
321.9	19215		19215
322.2	18268		18268
322.5	18330		18330
322.8	18692		18692
323.1	19544		19544
323.4	19016		19016
323.7	17752		17752
324	17652		17652
324.3	17570		17570
324.6	17802		17802
324.9	18791		18791
325.2	17738		17738
325.5	18083		18083
325.8	17432		17432
326.1	16965		16965
326.4	17726		17726
326.7	17398		17398
327	17235		17235
327.3	16872		16872
327.6	16942		16942
327.9	17051		17051
328.2	17457		17457
328.5	17841		17841
328.8	16411		16411
329.1	16604		16604
329.4	17240		17240
329.7	16427		16427
330	16675		16675
330.3	16533		16533
330.6	16617		16617
330.9	16317		16317
331.2	15426		15426
331.5	16305		16305
331.8	15424		15424
332.1	16828		16828
332.4	15754		15754
332.7	16115		16115
333	15216		15216
333.3	16678		16678
333.6	16198		16198
333.9	16238		16238
334.2	14936		14936
334.5	16312		16312
334.8	15481		15481
335.1	15761		15761
335.4	15927		15927
335.7	15216		15216
336	15801		15801
336.3	15911		15911
336.6	14709		14709
336.9	15230		15230
337.2	14576		14576
337.5	14827		14827
337.8	13798		13798
338.1	12745		12745
338.4	13773		13773
338.7	14441		14441
339	13991		13991
339.3	14632		14632
339.6	14150		14150
339.9	13766		13766
340.2	14179		14179
340.5	15093		15093
340.8	15115		15115
341.1	15003		15003
341.4	14470		14470
341.7	13326		13326
342	14722		14722
342.3	13827		13827
342.6	14064		14064
342.9	13759		13759
343.2	14059		14059
343.5	14410		14410
343.8	14135		14135
344.1	13956		13956
344.4	13705		13705
344.7	14215		14215
345	13878		13878
345.3	14300		14300
345.6	14530		14530
345.9	13192		13192
346.2	13087		13087
346.5	14126		14126
346.8	14052		14052
347.1	14773		14773
347.4	12627		12627
347.7	14143		14143
348	12878		12878
348.3	14447		14447
348.6	13362		13362
348.9	13190		13190
349.2	13286		13286
349.5	13980		13980
349.8	13066		13066
350.1	14039		14039
350.4	14090		14090
350.7	13567		13567
351	13755		13755
351.3	12459		12459
351.6	12638		12638
351.9	13320		13320
352.2	12794		12794
352.5	12915		12915
352.8	13276		13276
353.1	11778		11778
353.4	12489		12489
353.7	12575		12575
354	11481		11481
354.3	11451		11451
354.6	12645		12645
354.9	12225		12225
355.2	11357		11357
355.5	11722		11722
355.8	12250		12250
356.1	11215		11215
356.4	12182		12182
356.7	12239		12239
357	12141		12141
357.3	11299		11299
357.6	11826		11826
357.9	10930		10930
358.2	11821		11821
358.5	11880		11880
358.8	11017		11017
359.1	11638		11638
359.4	11681		11681
359.7	11427		11427
360	12363		12363
360.3	12500		12500
360.6	12456		12456
360.9	13019		13019
361.2	11342		11342
361.5	12526		12526
361.8	10911		10911
362.1	11755		11755
362.4	10855		10855
362.7	12083		12083
363	11679		11679
363.3	11775		11775
363.6	11285		11285
363.9	11384		11384
364.2	10996		10996
364.5	11143		11143
364.8	11779		11779
365.1	11364		11364
365.4	11264		11264
365.7	10482		10482
366	11323		11323
366.3	10511		10511
366.6	11622		11622
366.9	11120		11120
367.2	10303		10303
367.5	10118		10118
367.8	10271		10271
368.1	11759		11759
368.4	9550		9550
368.7	9213		9213
369	9642		9642
369.3	9501		9501
369.6	9522		9522
369.9	10474		10474
370.2	10146		10146
370.5	11119		11119
370.8	10789		10789
371.1	9810		9810
371.4	10409		10409
371.7	9759		9759
372	10716		10716
372.3	10233		10233
372.6	10784		10784
372.9	10692		10692
373.2	10966		10966
373.5	10050		10050
373.8	8904		8904
374.1	10168		10168
374.4	9964		9964
374.7	9481		9481
375	9865		9865
375.3	9255		9255
375.6	10056		10056
375.9	9308		9308
376.2	9774		9774
376.5	9312		9312
376.8	9759		9759
377.1	9886		9886
377.4	10069		10069
377.7	9252		9252
378	9751		9751
378.3	10646		10646
378.6	9908		9908
378.9	9052		9052
379.2	7393		7393
379.5	9010		9010
379.8	9397		9397
380.1	8928		8928
380.4	9336		9336
380.7	8752		8752
381	9049		9049
381.3	9022		9022
381.6	8612		8612
381.9	7679		7679
382.2	10129		10129
382.5	8665		8665
382.8	10343		10343
383.1	9530		9530
383.4	8162		8162
383.7	9505		9505
384	9338		9338
384.3	9242		9242
384.6	8407		8407
384.9	8207		8207
385.2	8285		8285
385.5	9857		9857
385.8	9228		9228
386.1	9287		9287
386.4	9229		9229
386.7	9884		9884
387	9150		9150
387.3	8275		8275
387.6	7777		7777
387.9	8635		8635
388.2	8412		8412
388.5	7529		7529
388.8	7653		7653
389.1	8394		8394
389.4	7916		7916
389.7	7608		7608
390	8321		8321
390.3	7848		7848
390.6	7798		7798
390.9	8662		8662
391.2	7610		7610
391.5	8948		8948
391.8	6692		6692
392.1	8598		8598
392.4	7867		7867
392.7	7447		7447
393	7262		7262
393.3	7390		7390
393.6	7796		7796
393.9	7751		7751
394.2	7197		7197
394.5	8327		8327
394.8	8097		8097
395.1	8530		8530
395.4	7629		7629
395.7	8268		8268
396	6909		6909
396.3	8002		8002
396.6	8724		8724
396.9	8224		8224
397.2	8069		8069
397.5	7841		7841
397.8	7294		7294
398.1	7453		7453
398.4	6986		6986
398.7	7483		7483
399	7506		7506
399.3	6997		6997
399.6	7450		7450
399.9	7977		7977
400.2	7307		7307
400.5	6273		6273
400.8	7451		7451
401.1	7177		7177
401.4	6606		6606
401.7	7541		7541
402	7597		7597
402.3	6698		6698
402.6	7262		7262
402.9	6643		6643
403.2	7735		7735
403.5	6451		6451
403.8	6893		6893
404.1	7644		7644
404.4	8162		8162
404.7	7569		7569
405	6931		6931
405.3	7265		7265
405.6	6338		6338
405.9	7713		7713
406.2	6815		6815
406.5	6917		6917
406.8	6541		6541
407.1	6706		6706
407.4	6758		6758
407.7	7241		7241
408	7052		7052
408.3	7294		7294
408.6	5974		5974
408.9	7435		7435
409.2	7919		7919
409.5	6426		6426
409.8	7062		7062
410.1	6975		6975
410.4	6536		6536
410.7	6122		6122
411	7535		7535
411.3	6723		6723
411.6	6313		6313
411.9	6688		6688
412.2	6655		6655
412.5	6762		6762
412.8	5867		5867
413.1	6828		6828
413.4	6286		6286
413.7	5674		5674
414	6529		6529
414.3	6492		6492
414.6	6130		6130
414.9	5729		5729
415.2	6951		6951
415.5	6160		6160
415.8	7258		7258
416.1	6116		6116
416.4	6613		6613
416.7	6212		6212
417	6140		6140
417.3	6487		6487
417.6	6354		6354
417.9	6259		6259
418.2	6682		6682
418.5	5683		5683
418.8	6531		6531
419.1	5810		5810
419.4	6895		6895
419.7	6689		6689
420	6405		6405
420.3	5794		5794
420.6	5397		5397
420.9	4958		4958
421.2	6162		6162
421.5	5705		5705
421.8	5461		5461
422.1	5758		5758
422.4	5759		5759
422.7	5251		5251
423	6117		6117
423.3	6310		6310
423.6	5702		5702
423.9	5501		5501
424.2	5419		5419
424.5	6442		6442
424.8	5064		5064
425.1	5477		5477
425.4	5565		5565
425.7	5716		5716
426	5751		5751
426.3	5936		5936
426.6	5086		5086
426.9	6100		6100
427.2	6290		6290
427.5	5268		5268
427.8	6303		6303
428.1	6111		6111
428.4	6108		6108
428.7	6184		6184
429	5794		5794
429.3	5732		5732
429.6	6400		6400
429.9	5587		5587
430.2	5309		5309
430.5	5183		5183
430.8	6013		6013
431.1	6716		6716
431.4	6135		6135
431.7	5521		5521
432	5486		5486
432.3	5090		5090
432.6	5250		5250
432.9	5578		5578
433.2	5218		5218
433.5	5703		5703
433.8	6097		6097
434.1	5000		5000
434.4	4915		4915
434.7	5158		5158
435	5294		5294
435.3	5654		5654
435.6	5367		5367
435.9	5259		5259
436.2	5484		5484
436.5	6080		6080
436.8	4926		4926
437.1	5183		5183
437.4	5351		5351
437.7	6016		6016
438	5360		5360
438.3	5887		5887
438.6	3287		3287
438.9	6189		6189
439.2	4831		4831
439.5	5085		5085
439.8	5027		5027
440.1	5192		5192
440.4	5016		5016
440.7	4980		4980
441	4214		4214
441.3	4242		4242
441.6	5214		5214
441.9	5574		5574
442.2	4987		4987
442.5	5113		5113
442.8	4990		4990
443.1	4553		4553
443.4	4825		4825
443.7	5443		5443
444	4520		4520
444.3	4971		4971
444.6	4438		4438
444.9	5276		5276
445.2	5414		5414
445.5	5442		5442
445.8	3761		3761
446.1	4174		4174
446.4	4579		4579
446.7	4202		4202
447	4989		4989
447.3	4602		4602
447.6	4688		4688
447.9	4660		4660
448.2	4321		4321
448.5	3622		3622
448.8	3626		3626
449.1	4700		4700
449.4	3679		3679
449.7	4143		4143
450	5261		5261
450.3	4562		4562
450.6	5423		5423
450.9	4881		4881
451.2	4406		4406
451.5	5056		5056
451.8	4297		4297
452.1	4170		4170
452.4	3410		3410
452.7	4089		4089
453	4078		4078
453.3	3047		3047
453.6	3643		3643
453.9	4108		4108
454.2	4311		4311
454.5	4006		4006
454.8	4297		4297
455.1	4518		4518
455.4	4478		4478
455.7	4810		4810
456	3628		3628
456.3	3744		3744
456.6	3830		3830
456.9	3941		3941
457.2	3788		3788
457.5	5448		5448
457.8	4404		4404
458.1	4410		4410
458.4	3912		3912
458.7	4654		4654
459	4338		4338
459.3	4938		4938
459.6	3980		3980
459.9	3612		3612
460.2	3979		3979
460.5	3803		3803
460.8	4025		4025
461.1	4011		4011
461.4	4401		4401
461.7	3785		3785
462	4535		4535
462.3	3819		3819
462.6	3674		3674
462.9	3535		3535
463.2	4313		4313
463.5	3654		3654
463.8	3411		3411
464.1	4070		4070
464.4	4002		4002
464.7	3773		3773
465	3899		3899
465.3	3179		3179
465.6	3327		3327
465.9	4179		4179
466.2	3380		3380
466.5	3948		3948
466.8	3823		3823
467.1	4092		4092
467.4	3103		3103
467.7	3649		3649
468	3384		3384
468.3	3845		3845
468.6	4338		4338
468.9	3007		3007
469.2	3399		3399
469.5	3402		3402
469.8	3566		3566
470.1	3402		3402
470.4	3675		3675
470.7	3934		3934
471	3426		3426
471.3	3732		3732
471.6	3297		3297
471.9	3115		3115
472.2	4061		4061
472.5	3360		3360
472.8	3500		3500
473.1	3434		3434
473.4	3460		3460
473.7	3432		3432
474	2262		2262
474.3	3409		3409
474.6	3917		3917
474.9	3278		3278
475.2	2781		2781
475.5	4091		4091
475.8	3773		3773
476.1	2678		2678
476.4	4460		4460
476.7	4529		4529
477	3934		3934
477.3	4360		4360
477.6	3032		3032
477.9	3456		3456
478.2	3531		3531
478.5	3344		3344
478.8	3765		3765
479.1	3171		3171
479.4	3214		3214
479.7	4160		4160
480	3914		3914
480.3	3447		3447
480.6	2674		2674
480.9	2605		2605
481.2	2751		2751
481.5	2115		2115
481.8	2691		2691
482.1	3923		3923
482.4	3215		3215
482.7	2443		2443
483	2244		2244
483.3	4110		4110
483.6	3705		3705
483.9	3316		3316
484.2	3352		3352
484.5	3161		3161
484.8	3399		3399
485.1	2573		2573
485.4	3590		3590
485.7	3640		3640
486	3031		3031
486.3	3112		3112
486.6	3420		3420
486.9	2640		2640
487.2	3189		3189
487.5	3178		3178
487.8	2790		2790
488.1	2968		2968
488.4	3751		3751
488.7	2582		2582
489	3250		3250
489.3	2137		2137
489.6	2145		2145
489.9	4055		4055
490.2	2687		2687
490.5	2356		2356
490.8	1558		1558
491.1	3606		3606
491.4	3060		3060
491.7	3883		3883
492	2524		2524
492.3	2747		2747
492.6	3047		3047
492.9	2717		2717
493.2	3003		3003
493.5	3474		3474
493.8	3042		3042
494.1	3267		3267
494.4	3469		3469
494.7	2894		2894
495	2605		2605
495.3	3101		3101
495.6	2564		2564
495.9	3087		3087
496.2	3163		3163
496.5	1972		1972
496.8	2772		2772
497.1	3071		3071
497.4	2267		2267
497.7	2642		2642
498	2592		2592
498.3	2921		2921
498.6	2491		2491
498.9	2992		2992
499.2	2654		2654
499.5	3023		3023
499.8	3450		3450
500.1	1628		1628
500.4	3121		3121
500.7	1829		1829
501	3655		3655
501.3	2698		2698
501.6	2177		2177
501.9	3104		3104
502.2	3590		3590
502.5	3288		3288
502.8	1787		1787
503.1	2960		2960
503.4	2914		2914
503.7	3009		3009
504	1999		1999
504.3	2679		2679
504.6	2981		2981
504.9	2028		2028
505.2	1426		1426
505.5	3223		3223
505.8	3449		3449
506.1	2755		2755
506.4	3095		3095
506.7	2734		2734
507	2515		2515
507.3	2626		2626
507.6	2542		2542
507.9	3178		3178
508.2	1724		1724
508.5	2581		2581
508.8	2469		2469
509.1	1940		1940
509.4	2248		2248
509.7	2627		2627
510	2353		2353
510.3	2754		2754
510.6	2537		2537
510.9	3054		3054
511.2	2651		2651
511.5	2575		2575
511.8	2050		2050
512.1	2268		2268
512.4	2096		2096
512.7	2334		2334
513	2385		2385
513.3	2168		2168
513.6	2498		2498
513.9	1843		1843
514.2	2036		2036
514.5	3313		3313
514.8	2112		2112
515.1	2588		2588
515.4	3186		3186
515.7	2350		2350
516	2246		2246
516.3	2524		2524
516.6	2443		2443
516.9	1934		1934
517.2	2451		2451
517.5	2104		2104
517.8	2009		2009
518.1	2488		2488
518.4	2768		2768
518.7	2738		2738
519	2539		2539
519.3	2755		2755
519.6	2544		2544
519.9	2762		2762
520.2	2667		2667
520.5	1921		1921
520.8	2327		2327
521.1	2239		2239
521.4	2716		2716
521.7	2193		2193
522	2494		2494
522.3	2540		2540
522.6	2375		2375
522.9	2467		2467
523.2	2047		2047
523.5	2167		2167
523.8	3433		3433
524.1	2941		2941
524.4	1997		1997
524.7	2045		2045
525	1670		1670
525.3	1831		1831
525.6	1971		1971
525.9	2536		2536
526.2	1721		1721
526.5	2148		2148
526.8	2090		2090
527.1	2258		2258
527.4	2667		2667
527.7	1823		1823
528	2700		2700
528.3	2154		2154
528.6	2450		2450
528.9	2057		2057
529.2	1685		1685
529.5	2889		2889
529.8	1351		1351
530.1	2873		2873
530.4	2227		2227
530.7	3583		3583
531	2929		2929
531.3	3156		3156
531.6	3351		3351
531.9	3312		3312
532.2	3183		3183
532.5	4177		4177
532.8	3553		3553
533.1	3871		3871
533.4	2645		2645
533.7	3952		3952
534	3540		3540
534.3	3511		3511
534.6	3408		3408
534.9	3207		3207
535.2	3191		3191
535.5	3184		3184
535.8	4181		4181
536.1	3135		3135
536.4	3599		3599
536.7	4197		4197
537	3406		3406
537.3	3493		3493
537.6	3938		3938
537.9	4021		4021
538.2	3531		3531
538.5	3968		3968
538.8	3360		3360
539.1	4127		4127
539.4	3799		3799
539.7	3649		3649
540	3908		3908
540.3	4195		4195
540.6	3568		3568
540.9	3798		3798
541.2	4683		4683
541.5	3697		3697
541.8	4306		4306
542.1	5062		5062
542.4	3946		3946
542.7	3977		3977
543	4776		4776
543.3	4036		4036
543.6	4101		4101
543.9	3650		3650
544.2	2991		2991
544.5	2474		2474
544.8	3305		3305
545.1	3103		3103
545.4	3388		3388
545.7	3630		3630
546	3334		3334
546.3	3851		3851
546.6	3524		3524
546.9	3394		3394
547.2	3578		3578
547.5	3472		3472
547.8	3011		3011
548.1	3106		3106
548.4	3545		3545
548.7	3444		3444
549	3820		3820
549.3	3312		3312
549.6	2820		2820
549.9	2857		2857
550.2	3346		3346
550.5	3057		3057
550.8	2408		2408
551.1	3497		3497
551.4	2741		2741
551.7	2551		2551
552	2647		2647
552.3	2581		2581
552.6	2705		2705
552.9	2854		2854
553.2	3613		3613
553.5	2762		2762
553.8	2379		2379
554.1	2891		2891
554.4	2777		2777
554.7	2486		2486
555	2952		2952
555.3	2211		2211
555.6	2946		2946
555.9	2634		2634
556.2	2940		2940
556.5	3171		3171
556.8	3135		3135
557.1	2630		2630
557.4	2407		2407
557.7	3044		3044
558	3025		3025
558.3	2604		2604
558.6	2316		2316
558.9	2964		2964
559.2	3081		3081
559.5	2552		2552
559.8	3169		3169
560.1	3414		3414
560.4	2539		2539
560.7	2126		2126
561	3519		3519
561.3	3404		3404
561.6	3186		3186
561.9	2510		2510
562.2	2517		2517
562.5	3389		3389
562.8	3503		3503
563.1	2867		2867
563.4	2859		2859
563.7	1928		1928
564	2344		2344
564.3	2300		2300
564.6	1767		1767
564.9	2273		2273
565.2	2605		2605
565.5	3039		3039
565.8	2685		2685
566.1	2148		2148
566.4	2687		2687
566.7	2606		2606
567	3444		3444
567.3	3202		3202
567.6	3957		3957
567.9	3196		3196
568.2	3769		3769
568.5	3747		3747
568.8	2664		2664
569.1	2485		2485
569.4	2832		2832
569.7	2764		2764
570	2798		2798
570.3	2543		2543
570.6	2619		2619
570.9	2987		2987
571.2	2744		2744
571.5	3175		3175
571.8	3046		3046
572.1	2830		2830
572.4	3051		3051
572.7	3190		3190
573	3341		3341
573.3	2586		2586
573.6	3069		3069
573.9	2931		2931
574.2	3462		3462
574.5	2894		2894
574.8	3255		3255
575.1	2475		2475
575.4	2612		2612
575.7	2681		2681
576	2662		2662
576.3	2639		2639
576.6	1908		1908
576.9	2805		2805
577.2	2960		2960
577.5	3202		3202
577.8	2601		2601
578.1	3080		3080
578.4	2780		2780
578.7	2485		2485
579	2513		2513
579.3	2807		2807
579.6	2729		2729
579.9	2743		2743
580.2	2797		2797
580.5	2888		2888
580.8	2328		2328
581.1	2169		2169
581.4	3691		3691
581.7	2157		2157
582	2600		2600
582.3	2675		2675
582.6	2575		2575
582.9	1441		1441
583.2	2904		2904
583.5	2361		2361
583.8	3392		3392
584.1	2595		2595
584.4	2859		2859
584.7	2374		2374
585	3052		3052
585.3	3035		3035
585.6	2896		2896
585.9	2794		2794
586.2	2745		2745
586.5	1915		1915
586.8	1658		1658
587.1	2514		2514
587.4	2380		2380
587.7	2965		2965
588	1604		1604
588.3	2536		2536
588.6	2583		2583
588.9	2459		2459
589.2	2458		2458
589.5	2921		2921
589.8	2740		2740
590.1	3180		3180
590.4	2519		2519
590.7	3195		3195
591	1980		1980
591.3	2224		2224
591.6	2311		2311
591.9	2052		2052
592.2	3072		3072
592.5	2388		2388
592.8	2362		2362
593.1	2076		2076
593.4	2219		2219
593.7	2445		2445
594	2199		2199
594.3	2330		2330
594.6	1931		1931
594.9	1724		1724
595.2	3201		3201
595.5	3425		3425
595.8	2262		2262
596.1	1329		1329
596.4	2568		2568
596.7	2682		2682
597	1625		1625
597.3	1717		1717
597.6	2063		2063
597.9	2237		2237
598.2	3057		3057
598.5	2430		2430
598.8	1942		1942
599.1	1908		1908
599.4	1878		1878
599.7	2050		2050
600	1981		1981
600.3	2887		2887
600.6	2209		2209
600.9	2027		2027
601.2	3279		3279
601.5	2640		2640
601.8	1881		1881
602.1	2823		2823
602.4	1508		1508
602.7	1893		1893
603	1278		1278
603.3	2349		2349
603.6	1973		1973
603.9	2832		2832
604.2	2251		2251
604.5	2299		2299
604.8	2198		2198
605.1	1970		1970
605.4	2199		2199
605.7	1860		1860
606	1257		1257
606.3	1457		1457
606.6	2125		2125
606.9	1304		1304
607.2	1725		1725
607.5	1941		1941
607.8	2250		2250
608.1	2464		2464
608.4	1590		1590
608.7	2267		2267
609	3047		3047
609.3	1617		1617
609.6	1516		1516
609.9	2332		2332
610.2	2437		2437
610.5	1854		1854
610.8	1542		1542
611.1	1565		1565
611.4	1253		1253
611.7	1647		1647
612	2037		2037
612.3	1772		1772
612.6	1729		1729
612.9	2400		2400
613.2	2005		2005
613.5	1596		1596
613.8	1593		1593
614.1	1906		1906
614.4	1680		1680
614.7	1233		1233
615	2889		2889
615.3	2232		2232
615.6	1630		1630
615.9	1899		1899
616.2	1790		1790
616.5	2320		2320
616.8	2605		2605
617.1	2742		2742
617.4	3047		3047
617.7	2506		2506
618	2809		2809
618.3	1977		1977
618.6	2187		2187
618.9	1262		1262
619.2	1980		1980
619.5	1098		1098
619.8	1946		1946
620.1	2424		2424
620.4	1823		1823
620.7	2541		2541
621	1753		1753
621.3	2117		2117
621.6	2591		2591
621.9	2606		2606
622.2	1901		1901
622.5	2971		2971
622.8	1540		1540
623.1	2399		2399
623.4	1406		1406
623.7	1686		1686
624	2112		2112
624.3	1148		1148
624.6	1522		1522
624.9	2379		2379
625.2	1786		1786
625.5	1733		1733
625.8	2210		2210
626.1	1487		1487
626.4	2306		2306
626.7	2182		2182
627	1326		1326
627.3	1055		1055
627.6	1450		1450
627.9	1918		1918
628.2	1984		1984
628.5	2390		2390
628.8	1948		1948
629.1	2917		2917
629.4	1567		1567
629.7	1845		1845
630	1978		1978
630.3	2470		2470
630.6	2113		2113
630.9	1811		1811
631.2	2694		2694
631.5	2483		2483
631.8	1590		1590
632.1	1843		1843
632.4	1615		1615
632.7	2698		2698
633	1671		1671
633.3	1796		1796
633.6	1433		1433
633.9	2397		2397
634.2	1053		1053
634.5	1735		1735
634.8	2243		2243
635.1	1557		1557
635.4	1703		1703
635.7	1262		1262
636	2535		2535
636.3	1249		1249
636.6	1131		1131
636.9	1349		1349
637.2	2375		2375
637.5	1924		1924
637.8	1785		1785
638.1	2161		2161
638.4	2668		2668
638.7	1915		1915
639	2653		2653
639.3	1456		1456
639.6	2666		2666
639.9	1622		1622
640.2	444		444
640.5	2116		2116
640.8	2006		2006
641.1	2317		2317
641.4	2197		2197
641.7	1179		1179
642	1954		1954
642.3	1959		1959
642.6	1394		1394
642.9	1994		1994
643.2	1998		1998
643.5	2529		2529
643.8	1888		1888
644.1	1122		1122
644.4	2144		2144
644.7	1181		1181
645	1882		1882
645.3	2234		2234
645.6	1363		1363
645.9	1796		1796
646.2	2289		2289
646.5	1333		1333
646.8	1597		1597
647.1	1790		1790
647.4	2198		2198
647.7	1254		1254
648	1387		1387
648.3	2107		2107
648.6	1734		1734
648.9	1160		1160
649.2	1149		1149
649.5	2809		2809
649.8	1670		1670
650.1	1808		1808
650.4	2094		2094
650.7	1859		1859
651	2352		2352
651.3	1948		1948
651.6	2377		2377
651.9	2067		2067
652.2	2326		2326
652.5	2519		2519
652.8	1481		1481
653.1	2188		2188
653.4	988		988
653.7	2108		2108
654	1442		1442
654.3	2889		2889
654.6	2180		2180
654.9	1127		1127
655.2	872		872
655.5	1940		1940
655.8	1792		1792
656.1	2318		2318
656.4	983		983
656.7	1909		1909
657	2346		2346
657.3	709		709
657.6	1269		1269
657.9	1227		1227
658.2	1061		1061
658.5	1744		1744
658.8	660		660
659.1	1487		1487
659.4	1485		1485
659.7	1104		1104
660	1882		1882
660.3	2229		2229
660.6	1512		1512
660.9	2141		2141
661.2	2745		2745
661.5	1921		1921
661.8	2245		2245
662.1	1351		1351
662.4	1170		1170
662.7	2427		2427
663	2256		2256
663.3	1391		1391
663.6	996		996
663.9	1358		1358
664.2	1744		1744
664.5	1112		1112
664.8	2069		2069
665.1	1504		1504
665.4	1036		1036
665.7	1350		1350
666	1044		1044
666.3	1412		1412
666.6	1924		1924
666.9	822		822
667.2	1086		1086
667.5	1145		1145
667.8	1315		1315
668.1	1527		1527
668.4	1649		1649
668.7	2597		2597
669	1986		1986
669.3	1845		1845
669.6	1730		1730
669.9	1608		1608
670.2	1825		1825
670.5	1442		1442
670.8	1783		1783
671.1	2620		2620
671.4	966		966
671.7	1154		1154
672	1265		1265
672.3	1205		1205
672.6	1241		1241
672.9	1583		1583
673.2	2228		2228
673.5	1161		1161
673.8	1183		1183
674.1	1684		1684
674.4	1928		1928
674.7	1642		1642
675	1354		1354
675.3	1628		1628
675.6	1202		1202
675.9	1482		1482
676.2	1541		1541
676.5	1355		1355
676.8	1651		1651
677.1	1859		1859
677.4	1288		1288
677.7	1486		1486
678	1165		1165
678.3	1453		1453
678.6	900		900
678.9	1428		1428
679.2	1448		1448
679.5	1736		1736
679.8	1513		1513
680.1	1716		1716
680.4	1979		1979
680.7	1715		1715
681	2725		2725
681.3	1618		1618
681.6	1788		1788
681.9	2053		2053
682.2	1613		1613
682.5	2400		2400
682.8	2076		2076
683.1	2425		2425
683.4	2227		2227
683.7	1310		1310
684	689		689
684.3	2009		2009
684.6	1772		1772
684.9	1526		1526
685.2	2142		2142
685.5	1350		1350
685.8	1196		1196
686.1	2559		2559
686.4	1698		1698
686.7	2030		2030
687	1708		1708
687.3	1005		1005
687.6	2685		2685
687.9	2242		2242
688.2	2022		2022
688.5	1949		1949
688.8	1713		1713
689.1	2011		2011
689.4	1057		1057
689.7	1453		1453
[truncated: 48 more rows]

## Sheet: XPS_MgB2
Filename: C:\Users\Reiya\OneDrive\ドキュメント\研究室\データ\XPS\180904\補正\n_MgB2_補正smooth.txt
Program: SpecSurf 1.80
Comment:
Operator: Administrator
Date: Tue Sep 04 14:29:49 2018
Sample: 1/1
Point: 1/1
Region: 1/4
Level: 1/1
Start: 200.497
Finish: 180.497
Step: 0.1
Dwell: 100
Scans: 50
Repeat 1
Size: 201
BE	Intensity
200.497	7.14667
200.397	7.215
200.297	7.164
200.197	8.316
200.097	7.48
199.997	7.748
199.897	7.636
199.797	7.956
199.697	7.712
199.597	8.204
199.497	8.324
199.397	8.844
199.297	8.668
199.197	8.352
199.097	7.852
198.997	7.532
198.897	6.58
198.797	7.02
198.697	6.776
198.597	7.364
198.497	7.252
198.397	8.292
198.297	7.716
198.197	8.424
198.097	7.908
197.997	7.104
197.897	5.952
197.797	5.112
197.697	4.316
197.597	3.912
197.497	4.636
197.397	5.196
197.297	5.856
197.197	4.968
197.097	4.768
196.997	3.336
196.897	2.716
196.797	2.376
196.697	2.256
196.597	2.4
196.497	2.528
196.397	1.596
196.297	0.572
196.197	0.168
196.097	-0.183967
195.997	0.000454346
195.897	0.729422
195.797	1.14294
195.697	1.22852
195.597	1.62241
195.497	1.39642
195.397	1.04605
195.297	1.1115
195.197	1.18904
195.097	1.26268
194.997	1.16031
194.897	1.48609
194.797	1.80029
194.697	2.98349
194.597	3.0275
194.497	3.99218
194.397	4.79404
194.297	5.70102
194.197	6.40508
194.097	7.018
193.997	8.26816
193.897	9.50397
193.797	9.43254
193.697	10.4337
193.597	12.1367
193.497	13.0735
193.397	13.7272
193.297	15.1944
193.197	16.2993
193.097	16.7292
192.997	17.8281
192.897	18.8685
192.797	19.0456
192.697	19.4591
192.597	19.477
192.497	19.6629
192.397	19.0326
192.297	19.5741
192.197	18.9277
192.097	18.8167
191.997	17.9211
191.897	16.4559
191.797	15.6612
191.697	14.9094
191.597	15.0893
191.497	14.581
191.397	14.4563
191.297	13.1786
191.197	12.5477
191.097	10.2308
190.997	9.56797
190.897	9.82085
190.797	9.92197
190.697	10.0672
190.597	10.649
190.497	9.85463
190.397	8.82705
190.297	9.03092
190.197	8.50258
190.097	8.8181
189.997	9.57432
189.897	9.67912
189.797	10.1203
189.697	11.2064
189.597	11.6897
189.497	11.9333
189.397	13.6343
189.297	14.1688
189.197	14.884
189.097	16.1687
188.997	17.4469
188.897	18.3307
188.797	19.928
188.697	20.2227
188.597	21.046
188.497	21.8104
188.397	22.888
188.297	24.1552
188.197	24.9037
188.097	24.8086
187.997	24.9856
187.897	24.9587
187.797	25.2839
187.697	25.6537
187.597	25.8398
187.497	25.9661
187.397	25.9805
187.297	23.9895
187.197	23.1527
187.097	21.7905
186.997	20.7146
186.897	18.4365
186.797	16.7358
186.697	14.5405
186.597	12.3823
186.497	10.4614
186.397	9.59872
186.297	8.88295
186.197	7.79399
186.097	7.09984
185.997	6.26869
185.897	4.88407
185.797	3.81382
185.697	3.36657
185.597	2.8787
185.497	1.96991
185.397	1.90047
185.297	1.42667
185.197	1.40054
185.097	0.802001
184.997	0.502865
184.897	-0.132891
184.797	-0.505315
184.697	-1.52666
184.597	-0.772184
184.497	-0.553063
184.397	-1.13418
184.297	-0.846994
184.197	0.000704224
184.097	-0.267509
183.997	0.044
183.897	0.548
183.797	0.732
183.697	-0.096
183.597	0.532
183.497	0.568
183.397	0.712
183.297	0.492
183.197	1.052
183.097	-0.232
182.997	-0.388
182.897	-0.448
182.797	-0.64
182.697	-0.772
182.597	-0.012
182.497	-0.012
182.397	0.856
182.297	0.676
182.197	0.72
182.097	0.48
181.997	0.668
181.897	-0.292
181.797	0.452
181.697	0.42
181.597	0.508
181.497	-0.3
181.397	0.192
181.297	-0.38
181.197	-0.236
181.097	-0.088
180.997	0.128
180.897	0.46
180.797	0.036
180.697	-0.348
180.597	-0.705
180.497	-0.646667
Point: 1/1
Region: 2/4
Level: 1/1
Start: 296.497
Finish: 276.497
Step: 0.1
Dwell: 100
Scans: 15
Repeat 1
Size: 201
BE	Intensity
296.497	239.267
296.397	237.967
296.297	236.64
296.197	237.293
296.097	237.827
295.997	238.56
295.897	239.067
295.797	241.213
295.697	239.373
295.597	237.733
295.497	236.453
295.397	236.04
295.297	234.56
295.197	233.813
295.097	233.973
294.997	235.36
294.897	234.507
294.797	233.92
294.697	233.893
294.597	232.36
294.497	228.32
294.397	228.187
294.297	228.52
294.197	227.813
294.097	228.347
293.997	228.987
293.897	228.56
293.797	227.52
293.697	228.32
293.597	225.907
293.497	226.92
293.397	225.867
293.297	225.347
293.197	223.413
293.097	224.533
292.997	222.093
292.897	222.213
292.797	221.2
292.697	221.547
292.597	222.333
292.497	223.707
292.397	225.947
292.297	227.533
292.197	230.573
292.097	232.467
291.997	233.413
291.897	231.813
291.797	232.147
291.697	231.987
291.597	232.6
291.497	233.96
291.397	237.853
291.297	240.307
291.197	240.093
291.097	240.627
290.997	240.533
290.897	240.533
290.797	240.867
290.697	241.547
290.597	241.733
290.497	243.333
290.397	242.467
290.297	241.787
290.197	242.653
290.097	242.787
289.997	243.173
289.897	243.733
289.797	244.08
289.697	245.733
289.597	246.667
289.497	246.56
289.397	248.16
289.297	247.893
289.197	248.28
289.097	249.213
288.997	251.253
288.897	250.76
288.797	253.533
288.697	253.52
288.597	255.6
288.497	256.24
288.397	260.44
288.297	262.92
288.197	266.787
288.097	267.413
287.997	269.4
287.897	269.747
287.797	270.853
287.697	270.853
287.597	273.387
287.497	274.373
287.397	274.853
287.297	274.947
287.197	277.013
287.097	277.107
286.997	279.36
286.897	283.907
286.797	290.44
286.697	296.373
286.597	305.6
286.497	313.053
286.397	322.547
286.297	330.4
286.197	338.427
286.097	345.413
285.997	354.413
285.897	361.547
285.797	368.707
285.697	376.72
285.597	385.493
285.497	392.947
285.397	399.533
285.297	407.587
285.197	413.227
285.097	419.107
284.997	427.107
284.897	436.187
284.797	446.027
284.697	454.947
284.597	463.733
284.497	471.6
284.397	475.147
284.297	477.413
284.197	479.187
284.097	479.213
283.997	476.4
283.897	472.48
283.797	465.08
283.697	456.387
283.597	442.933
283.497	425.587
283.397	408.253
283.297	388.24
283.197	368.213
283.097	348.653
282.997	330.307
282.897	313.107
282.797	299.32
282.697	285.653
282.597	274.707
282.497	265.533
282.397	257.72
282.297	249.2
282.197	243.467
282.097	236.24
281.997	232.307
281.897	228.16
281.797	226.92
281.697	223.4
281.597	222.893
281.497	221.347
281.397	219.027
281.297	217.68
281.197	217.467
281.097	214.867
280.997	213.84
280.897	214.053
280.797	211.6
280.697	210.387
280.597	210.68
280.497	209.307
280.397	207.92
280.297	207.44
280.197	206.827
280.097	207.107
279.997	208.32
279.897	209.36
279.797	209.453
279.697	208.813
279.597	209.307
279.497	208.373
279.397	208.853
279.297	208.627
279.197	209.12
279.097	208.08
278.997	208.067
278.897	207.067
278.797	207.613
278.697	208.013
278.597	207.827
278.497	208.227
278.397	207.36
278.297	206.707
278.197	206.16
278.097	205.907
277.997	205.453
277.897	205.32
277.797	205.813
277.697	207.187
277.597	208.067
277.497	207.84
277.397	208.067
277.297	208.427
277.197	206.8
277.097	206.28
276.997	206.587
276.897	206.507
276.797	206.747
276.697	207.387
276.597	207.733
276.497	207.689
Point: 1/1
Region: 3/4
Level: 1/1
Start: 544.497
Finish: 524.497
Step: 0.1
Dwell: 100
Scans: 15
Repeat 1
Size: 201
BE	Intensity
544.497	825.978
544.397	825.583
544.297	823.533
544.197	822.413
544.097	818.853
543.997	813.4
543.897	809.6
543.797	805.573
543.697	802.493
543.597	801.987
543.497	804.533
543.397	804.867
543.297	807.533
543.197	810.773
543.097	811.573
542.997	808.227
542.897	807.013
542.797	805.267
542.697	801.013
542.597	799.707
542.497	799.413
542.397	798.147
542.297	797.587
542.197	798.067
542.097	796.04
541.997	797.813
541.897	799.707
541.797	799.12
541.697	796.213
541.597	794.253
541.497	788.947
541.397	785.987
541.297	781.92
541.197	782.147
541.097	780.253
540.997	781.573
540.897	775.013
540.797	777.533
540.697	777.973
540.597	779.387
540.497	775.733
540.397	776.827
540.297	774.16
540.197	767.227
540.097	763.467
539.997	760.907
539.897	762.387
539.797	759.653
539.697	758.307
539.597	757.747
539.497	757.653
539.397	756.48
539.297	755.107
539.197	758.067
539.097	758.36
538.997	758.227
538.897	754.52
538.797	752.84
538.697	752.4
538.597	751.307
538.497	752.32
538.397	754.947
538.297	755.773
538.197	756.427
538.097	753.267
537.997	752.853
537.897	754.747
537.797	756.587
537.697	755.76
537.597	759.813
537.497	762.053
537.397	761.253
537.297	761.053
537.197	760.067
537.097	759.907
536.997	759.027
536.897	759.267
536.797	759.707
536.697	762.667
536.597	765.267
536.497	765.64
536.397	765.613
536.297	767.627
536.197	766.933
536.097	766.387
535.997	768.627
535.897	771
535.797	774.787
535.697	779.04
535.597	783.733
535.497	789.36
535.397	799.52
535.297	811.347
535.197	819.507
535.097	831.307
534.997	845.267
534.897	854.947
534.797	866.213
534.697	881.32
534.597	900.04
534.497	919.293
534.397	941.76
534.297	961.04
534.197	986.88
534.097	1013.69
533.997	1039.08
533.897	1069.05
533.797	1104.91
533.697	1141.59
533.597	1181.15
533.497	1224.93
533.397	1267.52
533.297	1314.61
533.197	1359.19
533.097	1400.71
532.997	1439.6
532.897	1478.11
532.797	1507.37
532.697	1539.64
532.597	1563.87
532.497	1586.85
532.397	1610.91
532.297	1628.4
532.197	1636.57
532.097	1639.21
531.997	1638.48
531.897	1626.51
531.797	1609.16
531.697	1588.29
531.597	1566.83
531.497	1533.47
531.397	1496.49
531.297	1461.27
531.197	1422.69
531.097	1384.43
530.997	1342.53
530.897	1305.11
530.797	1264.77
530.697	1224.6
530.597	1182.33
530.497	1148
530.397	1110.16
530.297	1075.44
530.197	1040.99
530.097	1008.01
529.997	978.787
529.897	952.573
529.797	926.173
529.697	906.52
529.597	885.987
529.497	867.827
529.397	851.787
529.297	839.12
529.197	825.533
529.097	815.787
528.997	804.68
528.897	793.893
528.797	783.853
528.697	774.16
528.597	766.467
528.497	759.693
528.397	750.427
528.297	745.747
528.197	741.453
528.097	738.4
527.997	736.76
527.897	735.4
527.797	734.227
527.697	733.827
527.597	733.387
527.497	732.133
527.397	732.12
527.297	729.32
527.197	725.947
527.097	721.667
526.997	720.827
526.897	721.44
526.797	719.427
526.697	721.84
526.597	721.613
526.497	719.973
526.397	718.16
526.297	717.92
526.197	714.387
526.097	714.533
525.997	715.36
525.897	712.307
525.797	713
525.697	712.973
525.597	715.213
525.497	714.187
525.397	715.28
525.297	717.027
525.197	715.413
525.097	715.027
524.997	714.8
524.897	719.4
524.797	718.387
524.697	723.213
524.597	723.15
524.497	725.289
Point: 1/1
Region: 4/4
Level: 1/1
Start: 64.497
Finish: 44.497
Step: 0.1
Dwell: 100
Scans: 30
Repeat 1
Size: 201
BE	Intensity
64.497	-8.42222
64.397	-8.775
64.297	-8.92
64.197	-8.02
64.097	-8.51333
63.997	-7.27333
63.897	-6.24667
63.797	-4.62667
63.697	-4.92
63.597	-3.61333
63.497	-3.68667
63.397	-3.01333
63.297	-3.13333
63.197	-1.88
63.097	-2.44667
62.997	-1.44
62.897	-2.44667
62.797	-2.68667
62.697	-2.94667
62.597	-2.82
62.497	-3.55333
62.397	-2.9
62.297	-2.36667
62.197	-2.70667
62.097	-2.72667
61.997	-2.44667
61.897	-2.18
61.797	-3.12
61.697	-3.42
61.597	-3.36
61.497	-3.52
61.397	-3.21333
61.297	-3.16
61.197	-1.62667
61.097	-1.35333
60.997	0.0255792
60.897	-0.00419922
60.797	0.507426
60.697	-0.758141
60.597	-0.913926
60.497	-2.01321
60.397	-1.92991
60.297	-1.48128
60.197	-0.662481
60.097	-0.812021
59.997	-1.14699
59.897	-1.51351
59.797	-0.89397
59.697	-0.636617
59.597	-0.300736
59.497	0.558828
59.397	1.30769
59.297	0.962234
59.197	1.63597
59.097	1.93394
58.997	0.720914
58.897	0.431696
58.797	-0.108734
58.697	-1.98969
58.597	-2.43142
58.497	-2.12609
58.397	-1.4299
58.297	-1.64819
58.197	0.129638
58.097	0.568601
57.997	1.66375
57.897	1.02446
57.797	2.46985
57.697	1.83325
57.597	3.10177
57.497	2.38229
57.397	2.45781
57.297	1.61531
57.197	1.71474
57.097	0.782987
56.997	1.27241
56.897	2.03873
56.797	3.16701
56.697	3.50499
56.597	4.08737
56.497	4.18143
56.397	4.09553
56.297	4.23622
56.197	3.90411
56.097	4.08578
55.997	5.49683
55.897	4.20099
55.797	3.85601
55.697	3.62588
55.597	3.54992
55.497	1.89839
55.397	3.5536
55.297	3.97033
55.197	4.88378
55.097	5.97892
54.997	6.13763
54.897	5.93652
54.797	6.31504
54.697	6.27278
54.597	6.3904
54.497	7.48504
54.397	7.74301
54.297	7.57417
54.197	8.05793
54.097	7.40219
53.997	7.34167
53.897	7.12858
53.797	6.96318
53.697	7.98903
53.597	7.78622
53.497	8.91448
53.397	10.5824
53.297	11.3178
53.197	11.4576
53.097	13.4654
52.997	15.3369
52.897	15.3303
52.797	17.3122
52.697	18.7788
52.597	20.4973
52.497	20.7709
52.397	23.8627
52.297	25.2764
52.197	26.457
52.097	27.758
51.997	31.0873
51.897	33.3026
51.797	36.2914
51.697	40.4488
51.597	43.0957
51.497	45.2769
51.397	48.6109
51.297	50.7376
51.197	51.61
51.097	53.5019
50.997	54.8255
50.897	54.1407
50.797	54.5896
50.697	53.726
50.597	52.727
50.497	50.2165
50.397	48.4368
50.297	45.9209
50.197	45.1998
50.097	42.8728
49.997	40.5307
49.897	37.6882
49.797	33.8357
49.697	29.8163
49.597	25.0654
49.497	21.7615
49.397	18.4474
49.297	15.8482
49.197	13.4814
49.097	13.0549
48.997	12.0187
48.897	11.7258
48.797	10.6696
48.697	9.25292
48.597	7.26476
48.497	5.8252
48.397	3.68795
48.297	2.59217
48.197	1.86097
48.097	1.10019
47.997	0.442217
47.897	0.00046757
47.797	0.733093
47.697	0.446667
47.597	1.49333
47.497	2.06
47.397	2.14
47.297	1.50667
47.197	1.04
47.097	-0.0266667
46.997	-0.72
46.897	-0.76
46.797	-0.966667
46.697	0.12
46.597	1.16667
46.497	2.10667
46.397	1.91333
46.297	2.42667
46.197	2.70667
46.097	2.28
45.997	0.9
45.897	1.82667
45.797	1.72
45.697	0.753333
45.597	0.42
45.497	1.11333
45.397	0.493333
45.297	0.54
45.197	1.22667
45.097	1.54667
44.997	1.84
44.897	2.53333
44.797	2.6
44.697	2.36
44.597	2.75167
44.497	2.76

## Sheet: XPS_HB
Filename: C:\Users\kimura kazuya\Desktop\Ishibiki\XPS\180713\a_HB_kawamura.txt
Program: SpecSurf 1.80
Comment:
Operator: Administrator
Date: Fri Jul 13 13:57:58 2018
Sample: 1/1
Point: 1/1
Region: 1/6
Level: 1/1
Start: 201.76
Finish: 181.76
Step: 0.1
Dwell: 100
Scans: 30
Repeat 1
Size: 201
BE	Intensity
201.76	2.2875
201.66	5.09319
201.56	2.59889
201.46	4.73792
201.36	2.67694
201.26	4.01597
201.16	0.621667
201.06	3.82736
200.96	3.99972
200.86	4.50542
200.76	6.97778
200.66	1.75014
200.56	4.58917
200.46	2.46153
200.36	0.233889
200.26	4.07292
200.16	2.67861
200.06	6.38431
199.96	1.29
199.86	-1.03764
199.76	3.03472
199.66	2.30708
199.56	2.11278
199.46	2.45181
199.36	1.99083
199.26	1.19653
199.16	1.50222
199.06	2.47458
198.96	3.34694
198.86	-0.214028
198.76	1.49167
198.66	-0.569306
198.56	2.53639
198.46	1.54208
198.36	3.78111
198.26	0.653472
198.16	1.15917
198.06	0.531528
197.96	0.570556
197.86	-1.72375
197.76	0.281944
197.66	1.35431
197.56	1.32667
197.46	2.56569
197.36	0.0713889
197.26	2.94375
197.16	1.98278
197.06	3.02181
196.96	0.360833
196.86	0.366528
196.76	3.00556
196.66	1.54458
196.56	-1.14972
196.46	1.78931
196.36	-2.43833
196.26	1.13403
196.16	1.93972
196.06	-0.854583
195.96	0.717778
195.86	-1.07653
195.76	-0.0375
195.66	0.201528
195.56	2.84056
195.46	-0.15375
195.36	2.01861
195.26	1.62431
195.16	2.46333
195.06	1.90236
194.96	4.77472
194.86	2.64708
194.76	2.05278
194.66	1.05847
194.56	3.16417
194.46	1.70319
194.36	0.642222
194.26	-2.08542
194.16	2.55361
194.06	1.79264
193.96	0.665
193.86	0.270694
193.76	0.709722
193.66	-0.384583
193.56	-3.74556
193.46	-0.206528
193.36	0.899167
193.26	-0.495139
193.16	3.47722
193.06	-1.11708
192.96	-0.911389
192.86	0.427639
192.76	-1.36667
192.66	1.53903
192.56	0.311389
192.46	1.68375
192.36	0.756111
192.26	3.56181
192.16	3.0675
192.06	2.50653
191.96	2.77889
191.86	2.28458
191.76	6.15694
191.66	5.26264
191.56	6.86833
191.46	9.17403
191.36	10.2131
191.26	6.65208
191.16	11.5244
191.06	14.0301
190.96	13.3025
190.86	15.2082
190.76	14.5806
190.66	18.3863
190.56	21.9586
190.46	25.031
190.36	29.8033
190.26	30.609
190.16	36.3481
190.06	40.2538
189.96	40.9261
189.86	53.6985
189.76	55.8708
189.66	65.3765
189.56	69.0489
189.46	75.8879
189.36	83.7603
189.26	94.6993
189.16	102.605
189.06	112.177
188.96	118.45
188.86	122.955
188.76	134.561
188.66	139.9
188.56	149.073
188.46	154.378
188.36	171.817
188.26	167.056
188.16	176.395
188.06	185.701
187.96	186.907
187.86	196.712
187.76	196.718
187.66	193.457
187.56	193.629
187.46	190.802
187.36	189.874
187.26	183.813
187.16	181.852
187.06	170.425
186.96	165.93
186.86	151.569
186.76	143.175
186.66	128.414
186.56	123.286
186.46	111.692
186.36	101.664
186.26	89.4035
186.16	76.1425
186.06	70.3482
185.96	62.6206
185.86	54.1596
185.76	49.5319
185.66	42.8043
185.56	36.3433
185.46	30.849
185.36	24.2214
185.26	20.2271
185.16	19.2661
185.06	16.1051
184.96	15.9108
184.86	14.6832
184.76	12.7889
184.66	6.96125
184.56	7.33361
184.46	4.73931
184.36	2.87833
184.26	1.25069
184.16	1.92306
184.06	-1.03792
183.96	-0.698889
183.86	1.17347
183.76	2.87917
183.66	-3.41514
183.56	-1.74278
183.46	-3.03708
183.36	-0.431389
183.26	1.57431
183.16	-0.186667
183.06	-1.38097
182.96	0.424722
182.86	-3.23625
182.76	-2.23056
182.66	-5.22486
182.56	-2.28583
182.46	-3.24681
182.36	-2.27444
182.26	-3.43542
182.16	-1.89639
182.06	-2.89069
181.96	0.015
181.86	-3.37931
181.76	-1.97361
Point: 1/1
Region: 2/6
Level: 1/1
Start: 297.76
Finish: 277.76
Step: 0.1
Dwell: 100
Scans: 15
Repeat 1
Size: 201
BE	Intensity
297.76	-0.224859
297.66	-3.53435
297.56	0.422825
297.46	8.24667
297.36	2.13718
297.26	4.02768
297.16	0.518192
297.06	1.74203
296.96	3.36588
296.86	3.38972
296.76	2.54689
296.66	3.57073
296.56	6.66124
296.46	6.41842
296.36	4.57559
296.26	-1.80056
296.16	-1.97672
296.06	-3.28621
295.96	4.27096
295.86	2.6948
295.76	-7.01469
295.66	-0.190847
295.56	-3.50034
295.46	4.3235
295.36	-1.25266
295.26	-0.962147
295.16	2.06169
295.06	-0.914463
294.96	1.30938
294.86	-0.86678
294.76	1.4904
294.66	-1.8191
294.56	-2.46192
294.46	-1.83808
294.36	1.05243
294.26	-5.92373
294.16	0.100113
294.06	-2.40938
293.96	-0.71887
293.86	-1.56169
293.76	-0.871186
293.66	-3.51401
293.56	-0.490169
293.46	-3.19966
293.36	-3.44249
293.26	-2.88531
293.16	-5.46147
293.06	-0.17096
292.96	-5.81379
292.86	-0.923277
292.76	-3.23277
292.66	0.25774
292.56	-4.11842
292.46	-4.22791
292.36	-1.5374
292.26	-0.846893
292.16	3.04362
292.06	3.13412
291.96	-1.17537
291.86	-4.88486
291.76	0.40565
291.66	-1.43718
291.56	1.45333
291.46	-0.189492
291.36	-0.232316
291.26	2.72486
291.16	-2.78463
291.06	1.97254
290.96	-3.53695
290.86	1.08689
290.76	2.71073
290.66	2.13458
290.56	-1.10825
290.46	7.38226
290.36	2.4061
290.26	4.89661
290.16	2.05379
290.06	4.81096
289.96	2.50147
289.86	6.45864
289.76	9.48249
289.66	10.173
289.56	11.1302
289.46	10.6207
289.36	12.4445
289.26	21.535
289.16	17.8255
289.06	22.716
288.96	20.7399
288.86	28.7637
288.76	21.6542
288.66	17.4114
288.56	27.9686
288.46	20.4591
288.36	23.9496
288.26	26.7734
288.16	25.864
288.06	25.3545
287.96	29.7783
287.86	26.3355
287.76	27.0927
287.66	39.2498
287.56	33.4737
287.46	40.6308
287.36	41.188
287.26	30.7452
287.16	39.1024
287.06	49.9262
286.96	42.3501
286.86	61.3072
286.76	58.3977
286.66	68.2882
286.56	68.7788
286.46	75.5359
286.36	86.0264
286.26	88.2503
286.16	106.807
286.06	113.098
285.96	120.588
285.86	127.946
285.76	136.436
285.66	157.86
285.56	164.284
285.46	182.908
285.36	197.665
285.26	207.489
285.16	220.846
285.06	214.07
284.96	228.827
284.86	225.917
284.76	235.408
284.66	243.032
284.56	246.056
284.46	234.946
284.36	220.437
284.26	221.06
284.16	206.284
284.06	192.841
283.96	184.132
283.86	178.289
283.76	158.646
283.66	152.137
283.56	128.894
283.46	118.118
283.36	109.675
283.26	89.3655
283.16	90.9894
283.06	78.4132
282.96	70.8371
282.86	63.9942
282.76	52.8181
282.66	52.3753
282.56	39.8658
282.46	40.2229
282.36	32.8468
282.26	30.004
282.16	25.6278
282.06	25.8516
281.96	24.8088
281.86	16.6327
281.76	18.5232
281.66	9.54701
281.56	9.30418
281.46	11.928
281.36	8.35186
281.26	10.709
281.16	7.59955
281.06	7.22339
280.96	1.5139
280.86	9.53774
280.76	7.89492
280.66	3.98542
280.56	3.1426
280.46	1.43311
280.36	7.72362
280.26	3.21412
280.16	3.50463
280.06	4.39514
279.96	0.48565
279.86	-0.557175
279.76	1.8
279.66	-2.90949
279.56	1.18102
279.46	2.20486
279.36	3.2287
279.26	-1.94746
279.16	-0.456949
279.06	1.36689
278.96	1.52407
278.86	0.214576
278.76	1.90508
278.66	7.19559
278.56	2.6861
278.46	-0.556723
278.36	3.93379
278.26	6.55763
278.16	-3.4852
278.06	8.87198
277.96	-0.104181
277.86	4.38633
277.76	3.47684
Point: 1/1
Region: 3/6
Level: 1/1
Start: 545.76
Finish: 525.76
Step: 0.1
Dwell: 100
Scans: 15
Repeat 1
Size: 201
BE	Intensity
545.76	19.3226
545.66	27.6429
545.56	29.0966
545.46	23.617
545.36	18.5373
545.26	15.5244
545.16	19.3114
545.06	29.6984
544.96	16.0188
544.86	21.9391
544.76	22.7261
544.66	25.3798
544.56	19.1002
544.46	27.2205
544.36	12.2742
544.26	28.1279
544.16	13.7816
544.06	19.7019
543.96	17.5556
543.86	12.5427
543.76	18.3297
543.66	13.7834
543.56	16.1704
543.46	12.8907
543.36	21.8111
543.26	9.53145
543.16	18.3851
543.06	15.3055
542.96	17.2258
542.86	19.9462
542.76	17.3332
542.66	11.8536
542.56	12.9739
542.46	9.89428
542.36	17.4813
542.26	18.2017
542.16	16.6553
542.06	5.10903
541.96	16.496
541.86	19.6164
541.76	10.2034
541.66	18.5238
541.56	11.5775
541.46	4.96448
541.36	3.21817
541.26	1.00519
541.16	7.99221
541.06	2.71257
540.96	13.6996
540.86	4.95327
540.76	1.47363
540.66	14.2606
540.56	10.4477
540.46	10.8347
540.36	13.0217
540.26	10.6754
540.16	11.0624
540.06	-0.0838938
539.96	11.3698
539.86	-1.10985
539.76	9.87717
539.66	-0.135811
539.56	-2.74879
539.46	-3.2951
539.36	-1.64142
539.26	1.1456
539.16	-2.73404
539.06	-0.747021
538.96	-0.893333
538.86	3.69369
538.76	0.680708
538.66	4.1344
538.56	2.12142
538.46	4.3751
538.36	1.76212
538.26	-3.71752
538.16	5.53617
538.06	9.18985
537.96	13.4435
537.86	13.1639
537.76	1.68425
537.66	11.5379
537.56	5.25829
537.46	9.11198
537.36	10.4323
537.26	15.7527
537.16	13.8064
537.06	17.5267
536.96	23.5137
536.86	25.5674
536.76	25.6211
536.66	22.0081
536.56	30.7285
536.46	28.7155
536.36	21.4359
536.26	36.7562
536.16	43.4766
536.06	47.9969
535.96	41.7173
535.86	48.9043
535.76	50.0913
535.66	60.745
535.56	68.2654
535.46	70.5191
535.36	69.7727
535.26	82.6931
535.16	78.9468
535.06	83.7338
534.96	91.1208
534.86	98.0412
534.76	99.7615
534.66	116.749
534.56	111.736
534.46	125.389
534.36	124.976
534.26	129.63
534.16	134.95
534.06	149.537
533.96	158.658
533.86	160.978
533.76	178.765
533.66	179.619
533.56	176.939
533.46	198.393
533.36	197.246
533.26	205.767
533.16	214.887
533.06	219.008
532.96	224.328
532.86	235.382
532.76	232.769
532.66	247.422
532.56	245.809
532.46	259.796
532.36	261.517
532.26	259.637
532.16	264.691
532.06	273.344
531.96	260.465
531.86	261.118
531.76	262.305
531.66	253.226
531.56	248.146
531.46	221
531.36	224.587
531.26	209.107
531.16	199.094
531.06	188.015
530.96	175.268
530.86	166.789
530.76	149.176
530.66	137.163
530.56	117.216
530.46	108.47
530.36	96.9238
530.26	92.9108
530.16	80.4978
530.06	80.1515
529.96	66.1385
529.86	65.8589
529.76	52.3126
529.66	42.4996
529.56	42.3533
529.46	32.0736
529.36	30.7273
529.26	29.981
529.16	23.7014
529.06	17.6884
528.96	19.6754
528.86	12.4624
528.76	12.1828
528.66	2.50313
528.56	9.49015
528.46	11.2105
528.36	7.06419
528.26	1.85121
528.16	2.43823
528.06	-0.108083
527.96	8.41227
527.86	-8.20071
527.76	4.85298
527.66	-4.82667
527.56	8.69369
527.46	-0.519292
527.36	-1.19894
527.26	-9.81192
527.16	3.50844
527.06	6.56212
526.96	-1.58419
526.86	1.93617
526.76	-5.41015
526.66	-10.1565
526.56	-4.70277
526.46	2.01758
526.36	-1.5954
526.26	4.05829
526.16	-4.42136
526.06	1.699
525.96	0.886018
525.86	1.20637
525.76	4.26006
Point: 1/1
Region: 4/6
Level: 1/1
Start: 412.76
Finish: 392.76
Step: 0.1
Dwell: 100
Scans: 15
Repeat 1
Size: 201
BE	Intensity
412.76	3.32
412.66	5.98667
412.56	-1.94667
412.46	7.45333
412.36	1.58667
412.26	8.45333
412.16	1.65333
412.06	1.18667
411.96	1.18667
411.86	-2.48
411.76	6.05333
411.66	3.45333
411.56	6.58667
411.46	-1.01333
411.36	3.52
411.26	7.52
411.16	3.58667
411.06	0.586667
410.96	4.25333
410.86	2.38667
410.76	3.85333
410.66	2.52
410.56	-3.34667
410.46	-2.74667
410.36	-2.28
410.26	3.65333
410.16	-2.81333
410.06	9.72
409.96	3.52
409.86	-4.74667
409.76	-1.74667
409.66	0.986667
409.56	0.386667
409.46	4.12
409.36	-0.546667
409.26	-0.146667
409.16	5.58667
409.06	-4.01333
408.96	3.78667
408.86	2.45333
408.76	-1.14667
408.66	-6.94667
408.56	-4.41333
408.46	-0.48
408.36	-6.01333
408.26	0.12
408.16	0.72
408.06	-4.01333
407.96	-4.54667
407.86	-3.81333
407.76	3.45333
407.66	-4.48
407.56	-3.54667
407.46	1.58667
407.36	2.05333
407.26	1.92
407.16	-0.68
407.06	0.786667
406.96	-5.74667
406.86	-1.61333
406.76	0.12
406.66	-4.21333
406.56	1.85333
406.46	-2.01333
406.36	1.92
406.26	3.25333
406.16	-3.21333
406.06	6.12
405.96	-2.14667
405.86	-2.54667
405.76	-8.14667
405.66	1.38667
405.56	-2.21333
405.46	-4.01333
405.36	-2.41333
405.26	-4.28
405.16	-1.81333
405.06	-1.68
404.96	1.18667
404.86	0.856171
404.76	1.45941
404.66	-1.34037
404.56	-4.61515
404.46	-7.56516
404.36	-4.58176
404.26	-3.79313
404.16	4.07415
404.06	1.28178
403.96	1.55262
403.86	1.02315
403.76	3.89693
403.66	4.97617
403.56	-0.750955
403.46	5.45593
403.36	-1.00418
403.26	6.53723
403.16	3.75189
403.06	2.82812
402.96	8.37742
402.86	0.323294
402.76	5.3984
402.66	10.087
402.56	8.51325
402.46	6.66815
402.36	12.7622
402.26	15.7355
402.16	19.7184
402.06	15.3675
401.96	19.8835
401.86	19.4718
401.76	19.86
401.66	23.3871
401.56	32.7986
401.46	28.0833
401.36	34.3701
401.26	27.6563
401.16	36.145
401.06	44.991
400.96	42.2453
400.86	47.9703
400.76	46.0339
400.66	50.3007
400.56	44.165
400.46	52.4321
400.36	49.1727
400.26	47.9071
400.16	47.9732
400.06	42.9657
399.96	51.7634
399.86	46.5661
399.76	40.4865
399.66	46.2732
399.56	37.2553
399.46	38.4267
399.36	34.3272
399.26	30.35
399.16	33.0376
399.06	28.3892
398.96	30.0032
398.86	18.8707
398.76	16.1859
398.66	22.3057
398.56	6.41209
398.46	13.7066
398.36	9.13816
398.26	8.9632
398.16	6.78497
398.06	8.87329
397.96	3.49038
397.86	8.30669
397.76	4.85823
397.66	4.40437
397.56	6.41934
397.46	-0.105269
397.36	3.76648
397.26	7.84918
397.16	3.99887
397.06	1.60662
396.96	4.21467
396.86	-1.7152
396.76	3.01993
396.66	7.23409
396.56	-2.09215
396.46	0.972978
396.36	4.51388
396.26	-0.08
396.16	-4.81333
396.06	-0.613333
395.96	-5.28
395.86	1.78667
395.76	3.65333
395.66	-1.21333
395.56	-3.01333
395.46	-2.48
395.36	1.65333
395.26	-4.34667
395.16	-3.94667
395.06	1.45333
394.96	-5.14667
394.86	0.32
394.76	1.38667
394.66	7.52
394.56	-0.413333
394.46	8.12
394.36	-2.48
394.26	-3.01333
394.16	-7.41333
394.06	-4.74667
393.96	-6.48
393.86	-4.21333
393.76	3.45333
393.66	0.586667
393.56	-0.88
393.46	0.653333
393.36	6.18667
393.26	-5.61333
393.16	-5.08
393.06	2.38667
392.96	-2.34667
392.86	0.986667
392.76	3.12
Point: 1/1
Region: 5/6
Level: 1/1
Start: 65.76
Finish: 45.76
Step: 0.1
Dwell: 100
Scans: 15
Repeat 1
Size: 201
BE	Intensity
65.76	-1.32
65.66	1.81333
65.56	-0.386667
65.46	1.94667
65.36	-1.65333
65.26	2.21333
65.16	-2.18667
65.06	-1.25333
64.96	0.0133333
64.86	-2.38667
64.76	0.613333
64.66	-0.253333
64.56	-1.78667
64.46	-0.653333
64.36	1.94667
64.26	-1.32
64.16	2.21333
64.06	1.94667
63.96	0.613333
63.86	-1.12
63.76	-0.653333
63.66	-0.762302
63.56	1.95182
63.46	1.36151
63.36	-2.03031
63.26	5.50658
63.16	0.00442937
63.06	-1.71304
62.96	-0.750721
62.86	-2.57276
62.76	1.50145
62.66	-0.264439
62.56	-0.596846
62.46	-0.13238
62.36	1.29838
62.26	-3.87606
62.16	-0.0272804
62.06	-3.77849
61.96	-2.09238
61.86	-1.57368
61.76	-1.59482
61.66	0.680315
61.56	1.89503
61.46	0.18127
61.36	-0.888136
61.26	-2.05355
61.16	-3.83398
61.06	1.33115
60.96	-1.60784
60.86	1.71209
60.76	-3.60196
60.66	-1.72337
60.56	0.357191
60.46	-3.59669
60.36	-1.77869
60.26	-0.280478
60.16	1.69238
60.06	-0.139373
59.96	0.120099
59.86	-0.810079
59.76	-0.202015
59.66	-1.05675
59.56	-1.29286
59.46	-0.60255
59.36	-1.04924
59.26	-1.54598
59.16	2.23535
59.06	-2.63303
58.96	-1.11127
58.86	-1.67042
58.76	-0.0462812
58.66	0.278351
58.56	0.787518
58.46	-2.58925
58.36	1.42364
58.26	-2.62936
58.16	2.43371
58.06	-3.09601
57.96	-0.705442
57.86	-0.687097
57.76	-0.996588
57.66	-0.901578
57.56	-1.07085
57.46	0.339746
57.36	-1.31199
57.26	0.631651
57.16	0.805662
57.06	1.03748
56.96	-2.4766
56.86	-0.562543
56.76	2.59961
56.66	-1.62254
56.56	1.89899
56.46	-0.205083
56.36	-3.2891
56.26	-2.33425
56.16	0.0344958
56.06	0.751723
55.96	-1.83343
55.86	-0.46383
55.76	2.9583
55.66	1.80523
55.56	0.489469
55.46	-0.26063
55.36	-0.986781
55.26	-1.68849
55.16	-2.56181
55.06	0.0708204
54.96	-1.25098
54.86	-1.54462
54.76	0.401894
54.66	-2.10803
54.56	-0.402967
54.46	-1.11303
54.36	0.102732
54.26	-1.2123
54.16	-0.777852
54.06	1.34776
53.96	-0.793446
53.86	1.92169
53.76	-3.18961
53.66	1.8351
53.56	0.530453
53.46	-1.97734
53.36	-0.85979
53.26	3.95837
53.16	-0.23688
53.06	-0.885568
52.96	2.1587
52.86	-0.406652
52.76	0.651997
52.66	-3.6344
52.56	0.222377
52.46	-0.373922
52.36	-0.360022
52.26	2.34119
52.16	-0.359452
52.06	-0.938922
51.96	2.63113
51.86	2.14624
51.76	-0.293207
51.66	0.231158
51.56	-1.81902
51.46	-1.63643
51.36	-1.65418
51.26	-2.3242
51.16	-1.19861
51.06	-1.87741
50.96	-0.301845
50.86	1.22284
50.76	0.205179
50.66	2.82575
50.56	-0.215572
50.46	-0.0103233
50.36	-2.56433
50.26	2.24539
50.16	-0.316332
50.06	2.05699
49.96	-3.51607
49.86	0.0142042
49.76	-0.962568
49.66	-0.135358
49.56	2.89375
49.46	0.640862
49.36	3.04905
49.26	0.9814
49.16	-1.47885
49.06	0.338777
48.96	1.50581
48.86	-0.580036
48.76	0.287153
48.66	0.1417
48.56	0.590117
48.46	0.497797
48.36	-0.576148
48.26	-4.69469
48.16	-0.215145
48.06	0.643461
47.96	0.423911
47.86	-1.75546
47.76	0.4
47.66	0.2
47.56	0.666667
47.46	-0.466667
47.36	-0.466667
47.26	0.466667
47.16	1.93333
47.06	1.2
46.96	0.333333
46.86	-0.933333
46.76	2.93333
46.66	-2.93333
46.56	-0.0666667
46.46	0.8
46.36	1.93333
46.26	1.66667
46.16	0.2
46.06	-0.0666667
45.96	1.46667
45.86	-1.4
45.76	-0.733333
Point: 1/1
Region: 6/6
Level: 1/1
Start: 112.76
Finish: 92.76
Step: 0.1
Dwell: 100
Scans: 15
Repeat 1
Size: 201
BE	Intensity
112.76	1.58667
112.66	0.786667
112.56	1.58667
112.46	1.52
112.36	1.58667
112.26	4.12
112.16	3.45333
112.06	-1.21333
111.96	-0.88
111.86	-0.346667
111.76	-0.88
111.66	3.05333
111.56	1.58667
111.46	1.72
111.36	1.78667
111.26	0.0533333
111.16	4.52
111.06	2.65333
110.96	2.65333
110.86	-0.746667
110.76	0.453333
110.66	-2.34667
110.56	0.453333
110.46	0.586667
110.36	1.05333
110.26	0.253333
110.16	3.12
110.06	0.186667
109.96	1.18667
109.86	1.12
109.76	-0.68
109.66	3.38667
109.56	2.38667
109.46	1.85333
109.36	2.85333
109.26	3.25333
109.16	0.253333
109.06	0.253333
108.96	-0.28
108.86	-3.08
108.76	0.92
108.66	-2.21333
108.56	1.92
108.46	-0.146667
108.36	-0.88
108.26	1.72
108.16	-0.413333
108.06	-0.946667
107.96	0.653333
107.86	-1.34667
107.76	-3.48
107.66	0.253333
107.56	3.18667
107.46	4.52
107.36	-0.146667
107.26	0.986667
107.16	-1.41333
107.06	2.05333
106.96	0.453333
106.86	-0.88
106.76	1.85333
106.66	-1.14667
106.56	1.78667
106.46	0.986667
106.36	1.12
106.26	-0.413333
106.16	2.32
106.06	-0.546667
105.96	-1.34667
105.86	1.18667
105.76	1.45333
105.66	0.92
105.56	3.25333
105.46	-1.81333
105.36	0.453333
105.26	0.92
105.16	0.853333
105.06	-1.21333
104.96	-1.34667
104.86	0.653333
104.76	1.18667
104.66	0.386667
104.56	-0.346667
104.46	-2.14667
104.36	1.45333
104.26	0.395177
104.16	0.666879
104.06	1.14212
103.96	2.15761
103.86	-0.099132
103.76	2.5795
103.66	0.996568
103.56	1.81022
103.46	2.83235
103.36	4.39973
103.26	1.09255
103.16	3.44775
103.06	5.15492
102.96	7.74844
102.86	5.07493
102.76	3.91725
102.66	4.02145
102.56	5.73398
102.46	6.05581
102.36	6.71545
102.26	4.43434
102.16	7.49008
102.06	6.22063
101.96	10.0294
101.86	7.10885
101.76	5.90271
101.66	6.09187
101.56	3.87171
101.46	6.3862
101.36	4.03473
101.26	4.60845
101.16	5.38832
101.06	2.08998
100.96	5.52558
100.86	2.76423
100.76	7.27752
100.66	1.38447
100.56	4.74647
100.46	1.50902
100.36	2.59506
100.26	2.88738
100.16	6.39704
100.06	7.59483
99.96	3.64662
99.86	4.88597
99.76	1.3146
99.66	3.1352
99.56	4.30275
99.46	2.60115
99.36	-3.13448
99.26	2.52957
99.16	2.15111
99.06	2.17098
98.96	3.6644
98.86	1.55496
98.76	1.03346
98.66	-2.17175
98.56	1.82667
98.46	-0.706667
98.36	0.0266667
98.26	0.16
98.16	0.226667
98.06	2.89333
97.96	1.89333
97.86	0.0933333
97.76	1.09333
97.66	1.69333
97.56	1.96
97.46	3.36
97.36	3.49333
97.26	-1.77333
97.16	-1.64
97.06	0.56
96.96	1.22667
96.86	2.89333
96.76	0.426667
96.66	-2.64
96.56	0.0933333
96.46	-0.173333
96.36	-3.10667
96.26	0.626667
96.16	1.69333
96.06	-0.84
95.96	0.626667
95.86	0.96
95.76	2.96
95.66	-1.17333
95.56	0.293333
95.46	0.626667
95.36	1.62667
95.26	0.826667
95.16	-0.44
95.06	0.96
94.96	-0.84
94.86	2.56
94.76	-0.84
94.66	0.693333
94.56	0.56
94.46	0.0933333
94.36	2.16
94.26	0.293333
94.16	0.826667
94.06	1.09333
93.96	0.426667
93.86	-0.373333
93.76	0.96
93.66	1.16
93.56	-1.57333
93.46	1.36
93.36	4.02667
93.26	-1.90667
93.16	3.62667
93.06	1.62667
92.96	1.82667
92.86	2.62667
92.76	0.826667

## Sheet: FL_HB
ｻﾝﾌﾟﾙ:	'HB0528_filter320
ﾌｧｲﾙ名:	HB0528003.FD3
分析日時:	'18:02:46, 06/05/2019
ｵﾍﾟﾚｰﾀ:	Admin
ｺﾒﾝﾄ:	'Kawamura
光度計
ﾓﾃﾞﾙ:	F-7000形分光蛍光光度計
ｼﾘｱﾙ No.:	2685-005
ROM Ver.:	5J14000 07
装置条件
測定ﾓｰﾄﾞ:	3次元
ﾃﾞｰﾀﾓｰﾄﾞ:	蛍光
励起開始波長:	250.0 nm
励起終了波長:	500.0 nm
励起側ｻﾝﾌﾟﾘﾝｸﾞ間隔:	5.0 nm
蛍光開始波長:	300.0 nm
蛍光終了波長:	700.0 nm
蛍光側ｻﾝﾌﾟﾘﾝｸﾞ間隔:	5.0 nm
ｽｷｬﾝｽﾋﾟｰﾄﾞ:	60000 nm/min
励起側ｽﾘｯﾄ:	2.5 nm
蛍光側ｽﾘｯﾄ:	10.0 nm
ﾎﾄﾏﾙ電圧:	400 V
ﾚｽﾎﾟﾝｽ:	0.002 s
ｽﾍﾟｸﾄﾙ補正:	Off
ｼｬｯﾀ制御:	Off
等高線間隔:	1
ﾃﾞｰﾀﾘｽﾄ
	250	255	260	265	270	275	280	285	290	295	300	305	310	315	320	325	330	335	340	345	350	355	360	365	370	375	380	385	390	395	400	405	410	415	420	425	430	435	440	445	450	455	460	465	470	475	480	485	490
300	0.173	0.272	0.241	0.315	0.282	0.241	0.271	0.299	0.356	14.18	378.9	1575	732.7	10.38	14.04	18.34	16.89	10.21	5.505	4.712	4.794	6.112	10.11	15.27	13.08	8.234	5.728	5.39	5.206	4.945	4.7	4.466	4.322	4.167	4.181	4.176	5.184	6.058	4.725	3.255	2.785	2.593	2.552	2.351	2.158	1.886	2.002	1.894	1.986
305	0.858	0.621	0.515	0.653	0.571	0.679	0.677	0.791	0.775	3.446	187.1	2165	4715	1441	18.08	21.99	24.97	21.24	12.04	6.741	5.38	5.422	6.831	10.57	15.95	13.37	8.68	6.108	5.536	5.409	5.18	4.911	4.565	4.363	4.231	4.253	4.268	5.112	5.802	4.804	3.316	2.713	2.674	2.448	2.304	2.117	2.04	1.925	1.854
310	1.565	1.463	1.233	1.367	1.317	1.296	1.596	1.446	1.585	1.942	30.1	1058	6538	9587	2155	27.62	31.42	32.13	25.93	13.9	7.945	6.137	6.069	7.43	11.15	16.7	14.46	9.072	6.123	5.71	5.617	5.204	4.976	4.615	4.373	4.359	4.407	4.442	5.07	5.785	4.638	3.384	2.77	2.573	2.417	2.225	2.133	2.054	1.923
315	2.819	2.24	2.095	2.185	2.108	2.121	2.096	2.242	2.267	2.549	4.706	145.5	3079	9999.9	9999.9	2864	35.95	40.73	39.84	29.35	16.61	9.049	7.141	7.28	7.883	11.55	16.64	15.24	9.736	6.496	5.926	5.769	5.496	5.069	4.773	4.626	4.558	4.368	4.443	4.82	5.779	4.702	3.488	2.726	2.505	2.327	2.266	2.124	2.106
320	4.379	3.425	3.094	2.851	2.902	2.723	2.755	2.839	2.962	2.915	3.615	13.48	394.8	6105	9999.9	9999.9	3594	46.39	49.6	45.99	34.64	18.97	10.46	8.29	7.963	8.482	11.42	17.1	16.04	10.34	6.839	6.274	5.842	5.669	5.197	4.907	4.659	4.596	4.589	4.438	4.818	5.66	4.743	3.298	2.766	2.515	2.465	2.211	2.155
325	5.791	4.734	3.891	3.603	3.584	3.174	2.988	3.356	3.238	3.341	3.745	5.241	30.63	768.1	9653	9999.9	9999.9	3876	53.58	58.27	53.95	39	21.47	12.2	9.498	8.517	8.919	11.65	17.35	16.99	11.1	7.277	6.299	6.083	5.784	5.358	5.214	4.892	4.716	4.432	4.351	4.649	5.574	4.539	3.208	2.759	2.457	2.365	2.235
330	6.151	5.249	4.836	4.082	3.826	3.802	3.39	3.223	3.297	3.455	3.657	4.32	7.474	55.75	1253	9999.9	9999.9	9999.9	4092	61	67.52	59.77	43.25	24.53	13.87	9.9	9.117	9.435	11.71	17.64	17.62	11.7	7.297	6.505	6.147	5.902	5.761	5.088	4.988	4.599	4.31	4.199	4.587	5.267	4.265	3.122	2.67	2.445	2.341
335	6.718	5.84	5.059	4.522	3.907	3.945	3.637	3.547	3.127	3.226	3.525	4.181	5.214	10.11	87.09	1406	9999.9	9999.9	9999.9	4483	69.54	75.66	66.86	48.79	27.66	15.41	10.64	9.73	9.783	12.2	17.62	18.69	11.96	7.721	6.381	6.334	6.18	5.518	5.12	4.897	4.544	4.275	4.111	4.371	4.894	4.162	3.109	2.569	2.475
340	7.668	5.355	5.309	4.51	4.036	3.937	3.85	3.545	3.135	3.016	3.277	3.892	4.821	6.305	13.34	98.15	1727	9999.9	9999.9	9999.9	4623	77.67	84.73	74.09	52.55	29.47	16.39	11.51	10.49	10.23	12.37	17.9	19.01	12.23	7.952	6.644	6.354	6.278	5.641	5.119	4.857	4.536	4.16	3.933	4.059	4.763	4.175	3.04	2.415
345	7.868	6.345	5.217	4.77	4.666	3.986	3.672	3.244	2.898	2.898	2.891	3.325	4.116	5.23	7.307	15.41	119.5	1936	9999.9	9999.9	9999.9	4853	86.8	93.36	80.93	56.83	32.12	17.67	12.31	10.81	10.57	12.47	17.83	19.09	12.73	8.045	6.842	6.549	6.032	5.568	5.037	4.682	4.395	3.976	3.659	3.939	4.867	3.908	2.856
350	7.747	6.733	5.59	4.766	4.634	4.223	3.673	3.226	2.909	2.785	2.869	3.216	3.63	4.685	6.422	8.42	17.62	133.4	2079	9999.9	9999.9	9999.9	5662	96.42	101.5	86.52	60.97	33.85	19.08	13.46	11.63	10.9	12.77	17.7	19.28	13.25	8.281	6.928	6.389	5.961	5.321	4.923	4.512	4.155	3.761	3.554	3.879	4.515	3.884
355	8.528	6.845	5.94	5.157	4.794	4.503	3.695	3.23	3.007	2.662	2.69	2.884	3.431	4.48	5.748	7.071	9.486	19.2	143	2328	9999.9	9999.9	9999.9	6334	104.7	108.3	91.39	64.32	37.18	20.93	14.48	12.29	11.28	12.83	17.67	20.04	13.94	8.455	6.807	6.272	5.846	5.498	4.767	4.273	4.042	3.741	3.659	3.74	4.363
360	9.021	7.119	6.04	5.536	4.974	4.748	3.995	3.34	2.995	2.846	2.73	2.768	3.191	4.036	5.275	6.607	8.03	10.27	20.6	160	2431	9999.9	9999.9	9999.9	6542	112.2	113.6	96.24	68.68	39.43	22.38	15.35	12.6	11.86	12.92	17.88	20.52	13.85	8.371	6.726	5.919	5.779	5.121	4.626	4.138	3.788	3.591	3.553	3.722
365	9.236	8.107	6.577	6.037	5.061	4.293	4.23	3.914	3.225	2.952	2.52	2.742	3.144	4.092	5.21	6.235	7.56	9.148	11.44	22.83	167.9	3013	9999.9	9999.9	9999.9	6573	119.1	118.5	101.7	72.04	42.68	23.91	16.05	13.48	12.19	13.03	18.04	20.32	13.66	8.42	6.538	6.013	5.641	4.986	4.298	4.077	3.846	3.572	3.551
370	10.52	8.348	7.03	6.195	5.479	4.626	4.252	3.933	3.138	2.964	2.773	2.736	3.153	3.862	4.791	6.053	7.19	8.648	9.972	12.67	24.62	205.2	2869	9999.9	9999.9	9999.9	6783	121.5	124	106.7	77.74	46.6	25.39	17.09	14.27	12.61	13.36	17.56	19.9	13.66	8.4	6.605	5.897	5.213	4.774	4.242	4.015	3.621	3.433
375	10.91	9.02	7.854	6.583	5.737	5.016	4.307	3.612	3.195	2.987	2.767	2.72	3.129	4.015	4.958	6.033	7.29	8.652	9.796	11.3	14.21	28.56	198.6	2972	9999.9	9999.9	9999.9	6817	128.4	129.2	112.5	82.68	48.91	27.28	17.82	14.55	12.85	13.15	16.43	19.25	13.51	8.185	6.235	5.558	5.091	4.485	4.186	3.825	3.641
380	11.23	9.08	7.802	6.96	6.311	5.658	4.76	4.002	3.428	3.022	2.756	2.795	3.258	4.104	4.944	6.179	7.166	8.327	9.682	11.13	12.66	15.54	29.79	207.2	3228	9999.9	9999.9	9999.9	6567	131	133.7	117.9	85.53	51.39	28.29	18.59	15.42	13.1	12.89	16.1	18.56	13.18	8.033	6.081	5.241	4.711	4.495	4.196	3.865
385	12.07	10.07	8.249	6.682	6.126	5.118	4.696	4.186	3.562	3.304	2.854	2.928	3.352	4.131	5.113	6.119	7.191	8.533	9.854	11	12.83	14.14	17.44	32.39	224.2	3101	9999.9	9999.9	9999.9	6628	138	138.4	122.1	89.66	54.24	30.5	19.42	15.87	13.16	12.68	15.33	18.24	12.7	7.698	5.663	5.026	4.886	4.484	4.03
390	13.49	10.49	8.36	7.69	6.021	6.04	5.074	4.353	3.754	3.259	3.036	3.068	3.388	4.263	5.171	6.296	7.735	8.767	10.12	11.34	12.94	14.54	16.25	19.79	35.21	217.4	3007	9999.9	9999.9	9999.9	7026	142.6	142.9	125.8	92.62	56.9	31.55	20.56	15.81	13.38	12.58	14.97	17.43	11.96	7.11	5.423	5.181	4.754	4.304
395	13.89	11.71	9.086	7.574	6.897	5.799	5.275	4.814	3.859	3.443	3.22	3.073	3.502	4.51	5.608	6.745	8.163	9.316	10.49	11.82	13.4	14.86	16.52	19.03	22.63	36.19	212.6	3261	9999.9	9999.9	9999.9	7291	144.4	145	129.6	96.58	59.22	32.16	20.3	16.3	13.09	12.32	14.33	16.47	10.97	6.86	5.522	4.982	4.492
400	14.89	11.05	9.683	7.963	7.518	6.23	5.616	4.47	4.128	3.538	3.1	3.094	3.545	4.639	5.841	7.203	8.773	9.969	11.33	12.57	13.91	15.7	17.35	19.34	21.19	23.43	35.92	229.2	3008	9999.9	9999.9	9999.9	7559	145.4	146.4	133.6	99.61	61.15	32.29	20.68	16.1	13.4	12.04	13.35	14.84	10.59	6.947	5.256	4.818
405	15.37	11.52	10.29	8.413	7.303	6.207	5.661	4.699	4.371	3.609	3.256	3.166	3.776	4.835	6.076	7.69	9.135	10.42	11.67	13.16	14.48	16.05	18.05	20.04	21.28	21.88	22.95	37.21	214.8	3091	9999.9	9999.9	9999.9	8012	149.3	151.3	137.9	101.9	61.38	32.64	20.75	16.47	13.35	11.66	12.24	14.21	10.59	6.61	5.076
410	15.04	12.25	9.649	8.953	7.475	7.364	5.32	4.797	4.132	3.316	3.423	3.274	3.625	4.917	6.368	8.091	9.629	11.01	12.17	13.56	15	16.88	19.95	21.93	23.05	22.5	21.71	23.43	37.25	221.1	2870	9999.9	9999.9	9999.9	8576	149.7	154.5	140.5	100.4	61.99	32.35	21.25	16.4	13.22	10.85	11.94	14.19	9.74	6.174
415	14.37	12.23	10.61	9.005	8.012	6.972	6.13	5.073	4.248	3.658	3.328	3.393	4.054	5.187	6.958	8.559	10.08	11.58	13.11	14.41	15.77	17.8	21.46	23.87	24.84	23.75	22.52	22.18	23.86	38.08	206.6	2797	9999.9	9999.9	9999.9	9211	151.1	153.5	136.9	100.4	62.23	33.73	20.92	15.77	12.29	10.79	11.95	13	9.395
420	15.97	12.66	10.48	9.158	8.446	7.237	6.077	5.198	4.379	3.761	3.144	3.359	4.073	5.471	7.36	9.415	11.03	12.39	13.84	15.32	16.96	18.86	21.21	23.43	24.94	24.47	22.77	21.82	22.09	24.12	36.39	201.3	3071	9999.9	9999.9	9999.9	9446	152.8	148.8	135.6	100.2	63.95	32.98	20.08	14.83	12.35	10.89	11.29	12.3
425	15.88	12.26	10.5	9.022	8.188	7.388	5.95	5.355	4.156	3.938	3.181	3.372	4.125	5.628	7.546	9.675	11.51	13.03	14.66	16.08	17.93	19.49	21.2	23.07	24.41	24.17	23.12	22.13	21.78	22.25	23.44	35.22	217.2	3024	9999.9	9999.9	9999.9	9999.9	148.5	146.3	133.9	101	62.91	31.05	18.8	14.8	12.7	10.47	10.88
430	15.41	12.44	11.04	9.542	8.069	7.345	6.281	5.314	4.44	3.639	3.42	3.471	4.306	6.008	7.974	10.12	12.01	14.03	15.51	16.97	18.43	20.51	21.97	23.35	24.87	24.74	23.65	22.64	21.72	22.04	21.72	22.03	34.93	214.7	2881	9999.9	9999.9	9999.9	9999.9	153.5	143.7	135	98.94	59.07	28.99	18.6	15.39	12.12	10.14
435	16.69	12.71	10.55	9.254	8.132	7.479	6.229	5.437	4.662	3.844	3.492	3.584	4.496	6.269	8.362	10.92	12.83	14.4	16.38	17.99	19.87	21.1	22.97	24.63	25.81	25.8	24.79	23.25	22.66	21.89	21.4	20.17	20.83	34.93	206	3214	9999.9	9999.9	9999.9	9999.9	145.2	143.3	131.2	93.23	54.16	27.68	18.84	14.76	11.6
440	16.93	13.33	10.82	9.411	8.581	7.784	6.636	5.52	4.532	4.118	3.615	3.602	4.618	6.385	8.9	11.43	13.63	15.66	17.41	19.32	20.93	22.59	24.43	25.93	26.67	27.02	25.43	24.04	23.3	22.74	21.52	19.72	19.1	20.83	34.32	227.9	3431	9999.9	9999.9	9999.9	9328	151.8	139.5	124.4	85.76	51.32	27.7	17.57	14.04
445	17.86	14.15	11.06	9.646	8.748	7.819	6.937	5.624	4.759	4.094	3.907	3.707	4.781	6.826	9.187	12.13	14.39	16.69	18.29	20.35	22.48	24.08	25.77	27.88	28.42	28.53	27.24	25.86	24.8	23.98	22.14	20.63	18.94	18.9	20.73	36.53	242.3	3669	9999.9	9999.9	9999.9	9999.9	148.6	133.4	115.1	81.55	50.34	25.22	16.89
450	18.48	14.11	11.78	9.696	8.8	8.083	7.055	5.687	4.995	4.156	4.166	4.064	5.074	7.219	10.03	12.7	15.33	17.35	19.14	21.25	23.35	25.55	27.47	29.6	31.03	30.55	29.73	27.74	26.72	25.56	23.92	21.21	19.56	18.92	18.64	21.52	37.82	257.8	3867	9999.9	9999.9	9999.9	9999.9	136.8	122.4	109.3	81.55	46.56	23.26
455	18.3	14.56	11.83	11.04	9.113	8.032	7.129	5.983	4.899	4.446	3.861	4.212	5.218	7.513	10.57	13.26	16.26	18.39	20.47	22.5	24.63	27.13	29.09	31.09	32.17	32.49	31.52	30.2	28.61	27.17	25.3	23.15	20.77	19.42	18.57	19.21	21.93	39.43	270	3463	9999.9	9999.9	9999.9	8724	128.5	117.8	111.6	74.83	42.37
460	18.04	15.19	12.47	10.56	9.421	7.754	6.88	6.014	5.132	4.432	4.05	4.279	5.582	7.792	11.1	13.88	16.8	19.11	21.53	23.38	25.79	28.19	30.76	32.55	34.3	34.92	33.46	31.76	30.68	29.27	27.11	24.64	22.25	20.95	19.94	19.18	20.06	23.08	40.84	245.4	3765	9999.9	9999.9	9999.9	7954	129	121.2	102.5	68.46
465	18.41	14.81	13.57	11	9.861	8.759	6.84	6.199	5.383	4.601	4.183	4.264	5.794	8.638	11.74	14.69	17.62	20.2	21.93	24.72	26.46	29.55	32.56	34.77	35.93	36.18	35.66	34.15	32.79	31.34	29.41	26.79	25.12	23.45	22.02	21.48	20.84	21.68	24.54	40.76	262.5	3181	9999.9	9999.9	9999.9	8426	123.8	112.2	95.59
470	18.93	14.64	13.03	11.59	9.624	8.777	7.266	6.133	5.333	4.442	4.092	4.422	5.967	8.584	11.63	14.9	17.68	20.36	22.44	25.09	27.56	30.23	33.44	35.78	38.33	37.88	37.7	36.26	34.7	33.43	31.06	28.61	27.6	26.34	24.58	23.35	21.86	21.81	22.6	24.19	39.61	227.5	3270	9999.9	9999.9	9999.9	8166	123.1	106
475	16.75	13.57	11.6	10.37	8.511	7.942	6.558	5.772	4.731	4.159	3.676	4.251	5.53	8.572	12.09	15.28	18.36	20.68	23.26	25.69	28.46	30.97	34.57	37.47	38.96	39.18	39.08	38.57	36.86	35.4	33.1	30.39	29.26	27.46	25.57	24.13	22.75	21.37	20.48	20.55	21.53	37.08	230.8	3522	9999.9	9999.9	9999.9	7633	111.1
480	15.85	13.34	11.07	9.749	8.59	6.953	6.274	5.093	4.587	3.981	3.655	3.935	5.423	8.332	11.87	15.22	18.64	21.35	23.66	26.53	28.63	31.61	35.08	37.94	40.54	40.98	40.82	39.91	38.52	37.4	35.22	32.57	30.21	28.42	26.07	24.19	22.71	21.36	20.27	19.76	19.02	21.33	35.36	244.1	3505	9999.9	9999.9	9999.9	7281
485	14.83	11.64	10.53	8.852	8.561	6.595	5.846	5.041	4.185	3.902	3.431	3.752	5.702	8.35	12.14	15.69	18.83	21.91	24.09	26.89	29.15	32.27	35.69	39.23	41.64	42.86	42.67	41.61	40.98	39.82	37.81	34.45	32.45	30.14	27.3	25.23	23.92	22.12	20.95	20	18.55	19.23	20.36	35.96	241.7	3192	9999.9	9999.9	9999.9
490	14.17	11.54	10.4	8.782	8.097	6.717	5.575	5.08	4.394	3.71	3.573	3.803	5.614	8.629	12.31	15.99	19.03	21.65	24.64	26.89	29.93	32.87	36.44	39.84	42.73	44.21	44.88	44.04	43.07	42.04	40	37.5	35.05	32.21	29.96	27.56	25.33	23.98	22.32	20.97	19.14	18.7	18.26	19.7	34.61	222.7	3530	9999.9	9999.9
495	13.3	11.01	9.811	8.424	7.546	6.35	5.896	4.907	4.061	3.377	3.217	3.801	5.186	8.673	12.17	15.65	19.18	21.86	25.26	27.77	29.98	33.48	37.06	40.37	43.24	45.25	45.69	45.04	44.59	43.96	41.95	39.7	37.47	34.86	32.14	29.93	27.54	25.29	24.15	22.16	20.16	19.21	18.11	17.84	18.67	33.37	244.1	3168	9999.9
500	12.29	9.838	8.556	7.752	6.871	6.097	5.618	4.428	3.961	3.282	3.186	3.446	5.2	8.356	12.3	15.7	19.02	22.02	25.12	27.85	30.54	34.3	37.65	41.16	44.21	45.99	45.9	46.78	46.29	45.22	44.09	42.25	39.34	36.69	34.43	31.87	29.53	27.63	25.52	23.63	21.21	20.06	18.54	17.59	16.99	18.45	34.98	221.4	4037

## Sheet: Fig 4a original
Time(min.)	H₂(ppm)	H2(umol)
0	0	0
4	0	0
7	0	0
11	0	0
14	0	0
18	0	0	XeCUT
22	0	0
25	0	0
29	0	0
33	0	0	Xe
36	0	0
40	0	0
44	0	0
47	0	0	OFF
51	0	0
54	0	0
58	0	0	HgCUT
62	0	0
65	0	0
69	0	0
72	119	0.2125	Hg
76	814	1.45357
80	2667	3.57188
83	4605	8.22321
87	4948	8.83571
91	4339	5.81116
94	3945	7.04464
98	364	0.4875	OFF
101	45	0.0803571
105	0	0

## Sheet: Fig 4a
Time(min.)	Time (hour)	H₂(ppm)	H2(umol)	H2 (umol/h)	H2 (umol/h/cm2)
0	0	0	0	0	0
4	0.0666667	0	0	0	0
7	0.116667	0	0	0	0
11	0.183333	0	0	0	0
14	0.233333	0	0	0	0
18	0.3	0	0	0	0	XeCUT
22	0.366667	0	0	0	0
25	0.416667	0	0	0	0
29	0.483333	0	0	0	0
33	0.55	0	0	0	0	Xe
36	0.6	0	0	0	0
40	0.666667	0	0	0	0
44	0.733333	0	0	0	0
47	0.783333	0	0	0	0	OFF
51	0.85	0	0	0	0
54	0.9	0	0	0	0
58	0.966667	0	0	0	0	HgCUT
62	1.03333	0	0	0	0
65	1.08333	0	0	0	0
69	1.15	0	0	0	0
72	1.2	119	0.2125	3.1875	17.6148	Hg
76	1.26667	814	1.45357	21.8036	120.491
80	1.33333	2667	3.57188	71.4375	394.779
83	1.38333	4605	8.22321	123.348	681.649
87	1.45	4948	8.83571	132.536	732.421
91	1.51667	4339		116.223	642.274
94	1.56667	3945	7.04464	105.67	583.953
98	1.63333	364	0.4875	9.75	53.8806	OFF
101	1.68333	45	0.0803571	1.20536	6.66106
105	1.75	0	0	0	0

## Sheet: Fig 4b original
time	time(h)	H2ppm	umol	Report	Channel	# Records
0	0	24.62	0.549554	ESTD 濃度	Channel 1, CP-4900 BF MOD, 10M MS5A UNI	21
5	0.0833333	22.616	0.504821	Date	Time	Sample Id	File Name	Method Name	User Name	Vial	Volume	Autosampler Program	Injection Source	H2	O2	N2
7.5	0.125	39.88	0.890179	2018-02-20	19:41:25	HBdry_2	C:\GC_Data\Kawamura\Result\2018-02-20 19-39-08 (GMT +09-00)20180220_HBdry_2.seq.rslt\2018-02-20 19-39-10 (GMT +09-00)HBdry_2_001.dat	C:\GC_Data\_Method\Kawamura_H2det_180116.met	システム	1	N/A	(なし)	Agilent 490 Micro GC インジェクタ	24.62	0	0
10	0.166667	77.874	1.73826	2018-02-20	19:44:05	HBdry_2	C:\GC_Data\Kawamura\Result\2018-02-20 19-39-08 (GMT +09-00)20180220_HBdry_2.seq.rslt\2018-02-20 19-41-26 (GMT +09-00)HBdry_2_002.dat	C:\GC_Data\_Method\Kawamura_H2det_180116.met	システム	1	26	(なし)	Agilent 490 Micro GC インジェクタ	0.000 BDL	0	0
12.5	0.208333	105.796	2.36152	2018-02-20	19:46:48	HBdry_2	C:\GC_Data\Kawamura\Result\2018-02-20 19-39-08 (GMT +09-00)20180220_HBdry_2.seq.rslt\2018-02-20 19-44-06 (GMT +09-00)HBdry_2_003.dat	C:\GC_Data\_Method\Kawamura_H2det_180116.met	システム	1	26	(なし)	Agilent 490 Micro GC インジェクタ	22.616	0	0
15	0.25	136.556	3.04813	2018-02-20	19:49:25	HBdry_2	C:\GC_Data\Kawamura\Result\2018-02-20 19-39-08 (GMT +09-00)20180220_HBdry_2.seq.rslt\2018-02-20 19-46-49 (GMT +09-00)HBdry_2_004.dat	C:\GC_Data\_Method\Kawamura_H2det_180116.met	システム	1	26	(なし)	Agilent 490 Micro GC インジェクタ	39.88	0	0
17.5	0.291667	147.162	3.28487	2018-02-20	19:52:00	HBdry_2	C:\GC_Data\Kawamura\Result\2018-02-20 19-39-08 (GMT +09-00)20180220_HBdry_2.seq.rslt\2018-02-20 19-49-25 (GMT +09-00)HBdry_2_005.dat	C:\GC_Data\_Method\Kawamura_H2det_180116.met	システム	1	26	(なし)	Agilent 490 Micro GC インジェクタ	77.874	0	0
20	0.333333	130.247	2.9073	2018-02-20	19:54:36	HBdry_2	C:\GC_Data\Kawamura\Result\2018-02-20 19-39-08 (GMT +09-00)20180220_HBdry_2.seq.rslt\2018-02-20 19-52-01 (GMT +09-00)HBdry_2_006.dat	C:\GC_Data\_Method\Kawamura_H2det_180116.met	システム	1	26	(なし)	Agilent 490 Micro GC インジェクタ	105.796	0	0
22.5	0.375	150.75	3.36496	2018-02-20	19:57:11	HBdry_2	C:\GC_Data\Kawamura\Result\2018-02-20 19-39-08 (GMT +09-00)20180220_HBdry_2.seq.rslt\2018-02-20 19-54-37 (GMT +09-00)HBdry_2_007.dat	C:\GC_Data\_Method\Kawamura_H2det_180116.met	システム	1	26	(なし)	Agilent 490 Micro GC インジェクタ	136.566	0	0
25	0.416667	151.877	3.39011	2018-02-20	19:59:47	HBdry_2	C:\GC_Data\Kawamura\Result\2018-02-20 19-39-08 (GMT +09-00)20180220_HBdry_2.seq.rslt\2018-02-20 19-57-12 (GMT +09-00)HBdry_2_008.dat	C:\GC_Data\_Method\Kawamura_H2det_180116.met	システム	1	26	(なし)	Agilent 490 Micro GC インジェクタ	147.162	0	0
27.5	0.458333	154.726	3.45371	2018-02-20	20:02:23	HBdry_2	C:\GC_Data\Kawamura\Result\2018-02-20 19-39-08 (GMT +09-00)20180220_HBdry_2.seq.rslt\2018-02-20 19-59-48 (GMT +09-00)HBdry_2_009.dat	C:\GC_Data\_Method\Kawamura_H2det_180116.met	システム	1	26	(なし)	Agilent 490 Micro GC インジェクタ	130.247	0	0
37.5	0.625	160.828	3.58991	2018-02-20	20:04:59	HBdry_2	C:\GC_Data\Kawamura\Result\2018-02-20 19-39-08 (GMT +09-00)20180220_HBdry_2.seq.rslt\2018-02-20 20-02-24 (GMT +09-00)HBdry_2_010.dat	C:\GC_Data\_Method\Kawamura_H2det_180116.met	システム	1	26	(なし)	Agilent 490 Micro GC インジェクタ	150.75	0	0
47.5	0.791667	171.858	3.83612	2018-02-20	20:07:40	HBdry_2	C:\GC_Data\Kawamura\Result\2018-02-20 19-39-08 (GMT +09-00)20180220_HBdry_2.seq.rslt\2018-02-20 20-04-59 (GMT +09-00)HBdry_2_011.dat	C:\GC_Data\_Method\Kawamura_H2det_180116.met	システム	1	26	(なし)	Agilent 490 Micro GC インジェクタ	151.877	0	0
57.5	0.958333	176.785	3.94609	2018-02-20	20:17:55	HBdry_2	C:\GC_Data\Kawamura\Result\2018-02-20 19-39-08 (GMT +09-00)20180220_HBdry_2.seq.rslt\2018-02-20 20-07-41 (GMT +09-00)HBdry_2_012.dat	C:\GC_Data\_Method\Kawamura_H2det_180116.met	システム	1	476	(なし)	Agilent 490 Micro GC インジェクタ	154.726	0	0
118	1.96667	169.575	3.78516	2018-02-20	20:28:04	HBdry_2	C:\GC_Data\Kawamura\Result\2018-02-20 19-39-08 (GMT +09-00)20180220_HBdry_2.seq.rslt\2018-02-20 20-17-56 (GMT +09-00)HBdry_2_013.dat	C:\GC_Data\_Method\Kawamura_H2det_180116.met	システム	1	476	(なし)	Agilent 490 Micro GC インジェクタ	160.828	0	0
178	2.96667	191.64	4.27768	2018-02-20	20:38:13	HBdry_2	C:\GC_Data\Kawamura\Result\2018-02-20 19-39-08 (GMT +09-00)20180220_HBdry_2.seq.rslt\2018-02-20 20-28-05 (GMT +09-00)HBdry_2_014.dat	C:\GC_Data\_Method\Kawamura_H2det_180116.met	システム	1	476	(なし)	Agilent 490 Micro GC インジェクタ	171.858	0	0
238	3.96667	224.135	5.00301	2018-02-20	20:48:22	HBdry_2	C:\GC_Data\Kawamura\Result\2018-02-20 19-39-08 (GMT +09-00)20180220_HBdry_2.seq.rslt\2018-02-20 20-38-14 (GMT +09-00)HBdry_2_015.dat	C:\GC_Data\_Method\Kawamura_H2det_180116.met	システム	1	476	(なし)	Agilent 490 Micro GC インジェクタ	176.785	0	0
298	4.96667	218.981	4.88797	2018-02-20	21:48:35	HBdry_2	C:\GC_Data\Kawamura\Result\2018-02-20 19-39-08 (GMT +09-00)20180220_HBdry_2.seq.rslt\2018-02-20 20-48-23 (GMT +09-00)HBdry_2_016.dat	C:\GC_Data\_Method\Kawamura_H2det_180116.met	システム	1	3476	(なし)	Agilent 490 Micro GC インジェクタ	169.575	0	0
358	5.96667	240.041	5.35806	2018-02-20	22:48:43	HBdry_2	C:\GC_Data\Kawamura\Result\2018-02-20 19-39-08 (GMT +09-00)20180220_HBdry_2.seq.rslt\2018-02-20 21-48-36 (GMT +09-00)HBdry_2_017.dat	C:\GC_Data\_Method\Kawamura_H2det_180116.met	システム	1	3476	(なし)	Agilent 490 Micro GC インジェクタ	191.64	0	0
859	14.3167	277.295	6.18962	2018-02-20	23:48:50	HBdry_2	C:\GC_Data\Kawamura\Result\2018-02-20 19-39-08 (GMT +09-00)20180220_HBdry_2.seq.rslt\2018-02-20 22-48-44 (GMT +09-00)HBdry_2_018.dat	C:\GC_Data\_Method\Kawamura_H2det_180116.met	システム	1	3476	(なし)	Agilent 490 Micro GC インジェクタ	224.135	0	0
919	15.3167	297.841	6.64824	2018-02-21	00:48:56	HBdry_2	C:\GC_Data\Kawamura\Result\2018-02-20 19-39-08 (GMT +09-00)20180220_HBdry_2.seq.rslt\2018-02-20 23-48-51 (GMT +09-00)HBdry_2_019.dat	C:\GC_Data\_Method\Kawamura_H2det_180116.met	システム	1	3476	(なし)	Agilent 490 Micro GC インジェクタ	218.981	0	0
979	16.3167	335.533	7.48958	2018-02-21	01:49:05	HBdry_2	C:\GC_Data\Kawamura\Result\2018-02-20 19-39-08 (GMT +09-00)20180220_HBdry_2.seq.rslt\2018-02-21 00-48-57 (GMT +09-00)HBdry_2_020.dat	C:\GC_Data\_Method\Kawamura_H2det_180116.met	システム	1	3476	(なし)	Agilent 490 Micro GC インジェクタ	240.041	0	0
1039	17.3167	330.521	7.3777	2018-02-21	10:10:28	HBdry_2	C:\GC_Data\Kawamura\Result\2018-02-21 10-08-05 (GMT +09-00)20180221_HBdry_2_2.seq.rslt\2018-02-21 10-08-07 (GMT +09-00)HBdry_2.dat	C:\GC_Data\_Method\Kawamura_H2det_180116.met	システム	1	N/A	(なし)	Agilent 490 Micro GC インジェクタ	277.295	0	0
1100	18.3333	351.364	7.84295
1177	19.6167	347.709	7.76136
1297	21.6167	307.131	6.8556
1417	23.6167	335.741	7.49422
1472	24.5333	326.758	7.29371
1502	25.0333	285.43	6.37121
1532	25.5333	328.163	7.32507
1562	26.0333	443.008	9.88857
1592	26.5333	373.136	8.32893

## Sheet: Fig 4b
time	time(h)	H2ppm	umol	Report	Channel	# Records
0	0	24.62	0.549554	ESTD 濃度	Channel 1, CP-4900 BF MOD, 10M MS5A UNI	21
5	0.0833333	22.616	0.504821	Date	Time	Sample Id	File Name	Method Name	User Name	Vial	Volume	Autosampler Program	Injection Source	H2	O2	N2
7.5	0.125	39.88	0.890179	2018-02-20	19:41:25	HBdry_2	C:\GC_Data\Kawamura\Result\2018-02-20 19-39-08 (GMT +09-00)20180220_HBdry_2.seq.rslt\2018-02-20 19-39-10 (GMT +09-00)HBdry_2_001.dat	C:\GC_Data\_Method\Kawamura_H2det_180116.met	システム	1	N/A	(なし)	Agilent 490 Micro GC インジェクタ	24.62	0	0
10	0.166667	77.874	1.73826	2018-02-20	19:44:05	HBdry_2	C:\GC_Data\Kawamura\Result\2018-02-20 19-39-08 (GMT +09-00)20180220_HBdry_2.seq.rslt\2018-02-20 19-41-26 (GMT +09-00)HBdry_2_002.dat	C:\GC_Data\_Method\Kawamura_H2det_180116.met	システム	1	26	(なし)	Agilent 490 Micro GC インジェクタ	0.000 BDL	0	0
12.5	0.208333	105.796	2.36152	2018-02-20	19:46:48	HBdry_2	C:\GC_Data\Kawamura\Result\2018-02-20 19-39-08 (GMT +09-00)20180220_HBdry_2.seq.rslt\2018-02-20 19-44-06 (GMT +09-00)HBdry_2_003.dat	C:\GC_Data\_Method\Kawamura_H2det_180116.met	システム	1	26	(なし)	Agilent 490 Micro GC インジェクタ	22.616	0	0
15	0.25	136.556	3.04813	2018-02-20	19:49:25	HBdry_2	C:\GC_Data\Kawamura\Result\2018-02-20 19-39-08 (GMT +09-00)20180220_HBdry_2.seq.rslt\2018-02-20 19-46-49 (GMT +09-00)HBdry_2_004.dat	C:\GC_Data\_Method\Kawamura_H2det_180116.met	システム	1	26	(なし)	Agilent 490 Micro GC インジェクタ	39.88	0	0
17.5	0.291667	147.162	3.28487	2018-02-20	19:52:00	HBdry_2	C:\GC_Data\Kawamura\Result\2018-02-20 19-39-08 (GMT +09-00)20180220_HBdry_2.seq.rslt\2018-02-20 19-49-25 (GMT +09-00)HBdry_2_005.dat	C:\GC_Data\_Method\Kawamura_H2det_180116.met	システム	1	26	(なし)	Agilent 490 Micro GC インジェクタ	77.874	0	0
20	0.333333	130.247	2.9073	2018-02-20	19:54:36	HBdry_2	C:\GC_Data\Kawamura\Result\2018-02-20 19-39-08 (GMT +09-00)20180220_HBdry_2.seq.rslt\2018-02-20 19-52-01 (GMT +09-00)HBdry_2_006.dat	C:\GC_Data\_Method\Kawamura_H2det_180116.met	システム	1	26	(なし)	Agilent 490 Micro GC インジェクタ	105.796	0	0
22.5	0.375	150.75	3.36496	2018-02-20	19:57:11	HBdry_2	C:\GC_Data\Kawamura\Result\2018-02-20 19-39-08 (GMT +09-00)20180220_HBdry_2.seq.rslt\2018-02-20 19-54-37 (GMT +09-00)HBdry_2_007.dat	C:\GC_Data\_Method\Kawamura_H2det_180116.met	システム	1	26	(なし)	Agilent 490 Micro GC インジェクタ	136.566	0	0
25	0.416667	151.877	3.39011	2018-02-20	19:59:47	HBdry_2	C:\GC_Data\Kawamura\Result\2018-02-20 19-39-08 (GMT +09-00)20180220_HBdry_2.seq.rslt\2018-02-20 19-57-12 (GMT +09-00)HBdry_2_008.dat	C:\GC_Data\_Method\Kawamura_H2det_180116.met	システム	1	26	(なし)	Agilent 490 Micro GC インジェクタ	147.162	0	0
27.5	0.458333	154.726	3.45371	2018-02-20	20:02:23	HBdry_2	C:\GC_Data\Kawamura\Result\2018-02-20 19-39-08 (GMT +09-00)20180220_HBdry_2.seq.rslt\2018-02-20 19-59-48 (GMT +09-00)HBdry_2_009.dat	C:\GC_Data\_Method\Kawamura_H2det_180116.met	システム	1	26	(なし)	Agilent 490 Micro GC インジェクタ	130.247	0	0
37.5	0.625	160.828	3.58991	2018-02-20	20:04:59	HBdry_2	C:\GC_Data\Kawamura\Result\2018-02-20 19-39-08 (GMT +09-00)20180220_HBdry_2.seq.rslt\2018-02-20 20-02-24 (GMT +09-00)HBdry_2_010.dat	C:\GC_Data\_Method\Kawamura_H2det_180116.met	システム	1	26	(なし)	Agilent 490 Micro GC インジェクタ	150.75	0	0
47.5	0.791667	171.858	3.83612	2018-02-20	20:07:40	HBdry_2	C:\GC_Data\Kawamura\Result\2018-02-20 19-39-08 (GMT +09-00)20180220_HBdry_2.seq.rslt\2018-02-20 20-04-59 (GMT +09-00)HBdry_2_011.dat	C:\GC_Data\_Method\Kawamura_H2det_180116.met	システム	1	26	(なし)	Agilent 490 Micro GC インジェクタ	151.877	0	0
57.5	0.958333	176.785	3.94609	2018-02-20	20:17:55	HBdry_2	C:\GC_Data\Kawamura\Result\2018-02-20 19-39-08 (GMT +09-00)20180220_HBdry_2.seq.rslt\2018-02-20 20-07-41 (GMT +09-00)HBdry_2_012.dat	C:\GC_Data\_Method\Kawamura_H2det_180116.met	システム	1	476	(なし)	Agilent 490 Micro GC インジェクタ	154.726	0	0
118	1.96667	169.575	3.78516	2018-02-20	20:28:04	HBdry_2	C:\GC_Data\Kawamura\Result\2018-02-20 19-39-08 (GMT +09-00)20180220_HBdry_2.seq.rslt\2018-02-20 20-17-56 (GMT +09-00)HBdry_2_013.dat	C:\GC_Data\_Method\Kawamura_H2det_180116.met	システム	1	476	(なし)	Agilent 490 Micro GC インジェクタ	160.828	0	0
178	2.96667	191.64	4.27768	2018-02-20	20:38:13	HBdry_2	C:\GC_Data\Kawamura\Result\2018-02-20 19-39-08 (GMT +09-00)20180220_HBdry_2.seq.rslt\2018-02-20 20-28-05 (GMT +09-00)HBdry_2_014.dat	C:\GC_Data\_Method\Kawamura_H2det_180116.met	システム	1	476	(なし)	Agilent 490 Micro GC インジェクタ	171.858	0	0
238	3.96667	224.135	5.00301	2018-02-20	20:48:22	HBdry_2	C:\GC_Data\Kawamura\Result\2018-02-20 19-39-08 (GMT +09-00)20180220_HBdry_2.seq.rslt\2018-02-20 20-38-14 (GMT +09-00)HBdry_2_015.dat	C:\GC_Data\_Method\Kawamura_H2det_180116.met	システム	1	476	(なし)	Agilent 490 Micro GC インジェクタ	176.785	0	0
298	4.96667	218.981	4.88797	2018-02-20	21:48:35	HBdry_2	C:\GC_Data\Kawamura\Result\2018-02-20 19-39-08 (GMT +09-00)20180220_HBdry_2.seq.rslt\2018-02-20 20-48-23 (GMT +09-00)HBdry_2_016.dat	C:\GC_Data\_Method\Kawamura_H2det_180116.met	システム	1	3476	(なし)	Agilent 490 Micro GC インジェクタ	169.575	0	0
358	5.96667	240.041	5.35806	2018-02-20	22:48:43	HBdry_2	C:\GC_Data\Kawamura\Result\2018-02-20 19-39-08 (GMT +09-00)20180220_HBdry_2.seq.rslt\2018-02-20 21-48-36 (GMT +09-00)HBdry_2_017.dat	C:\GC_Data\_Method\Kawamura_H2det_180116.met	システム	1	3476	(なし)	Agilent 490 Micro GC インジェクタ	191.64	0	0
859	14.3167	277.295	6.18962	2018-02-20	23:48:50	HBdry_2	C:\GC_Data\Kawamura\Result\2018-02-20 19-39-08 (GMT +09-00)20180220_HBdry_2.seq.rslt\2018-02-20 22-48-44 (GMT +09-00)HBdry_2_018.dat	C:\GC_Data\_Method\Kawamura_H2det_180116.met	システム	1	3476	(なし)	Agilent 490 Micro GC インジェクタ	224.135	0	0
919	15.3167	297.841	6.64824	2018-02-21	00:48:56	HBdry_2	C:\GC_Data\Kawamura\Result\2018-02-20 19-39-08 (GMT +09-00)20180220_HBdry_2.seq.rslt\2018-02-20 23-48-51 (GMT +09-00)HBdry_2_019.dat	C:\GC_Data\_Method\Kawamura_H2det_180116.met	システム	1	3476	(なし)	Agilent 490 Micro GC インジェクタ	218.981	0	0
979	16.3167	335.533	7.48958	2018-02-21	01:49:05	HBdry_2	C:\GC_Data\Kawamura\Result\2018-02-20 19-39-08 (GMT +09-00)20180220_HBdry_2.seq.rslt\2018-02-21 00-48-57 (GMT +09-00)HBdry_2_020.dat	C:\GC_Data\_Method\Kawamura_H2det_180116.met	システム	1	3476	(なし)	Agilent 490 Micro GC インジェクタ	240.041	0	0
1039	17.3167	330.521	7.3777	2018-02-21	10:10:28	HBdry_2	C:\GC_Data\Kawamura\Result\2018-02-21 10-08-05 (GMT +09-00)20180221_HBdry_2_2.seq.rslt\2018-02-21 10-08-07 (GMT +09-00)HBdry_2.dat	C:\GC_Data\_Method\Kawamura_H2det_180116.met	システム	1	N/A	(なし)	Agilent 490 Micro GC インジェクタ	277.295	0	0
1100	18.3333	351.364	7.84295
1177	19.6167	347.709	7.76136
1297	21.6167	307.131	6.8556
1417	23.6167	335.741	7.49422
1472	24.5333	326.758	7.29371
1502	25.0333	285.43	6.37121
1532	25.5333	328.163	7.32507
1562	26.0333	443.008	9.88857
1592	26.5333	373.136	8.32893

## Sheet: Fig 4c original
time (h)	ppm
0	#N/A
0.05	19.579
0.133333	25.95
0.3	61.205
0.466667	45.53
0.65	62.086
0.816667	61.832
0.983333	61.775
1.15	85.967
1.31667	87.277
2.05	109.106
2.55	123.555
3.05	169.773
4.28333	224
5.31667	248.69
6.35	313.252
7.38333	350.539
8.41667	387.995
9.45	442.136
16.7	891.468
17.85	727.424
18.85	603.581
19.85	587.444
20.8667	603.668

## Sheet: Fig 4c
time (h)	ppm	umol
0	#N/A	0
0.05	19.579	0.437031
0.133333	25.95	0.579241
0.3	61.205	1.36618
0.466667	45.53	1.01629
0.65	62.086	1.38585
0.816667	61.832	1.38018
0.983333	61.775	1.37891
1.15	85.967	1.91891
1.31667	87.277	1.94815
2.05	109.106	2.4354
2.55	123.555	2.75792
3.05	169.773	3.78958
4.28333	224	5
5.31667	248.69	5.55112
6.35	313.252	6.99223
7.38333	350.539	7.82453
8.41667	387.995	8.6606
9.45	442.136	9.86911
16.7	891.468	19.8988
17.85	727.424	16.2371
18.85	603.581	13.4728
19.85	587.444	13.1126
20.8667	603.668	13.4747

[truncated: 25 more sheets: fig4d_5cm, fig4d_6.6cm, fig4d_10cm, fig4d_20cm, Fig 4d, SI_IR_HB, SI_IR_afterUV, SI_IR_residue, SI_IR_beforeFilt, SI_IR_boricAcid, SI_UVvis, SI_HgXe, SI_Xe, QMS_graph, QMS_1, QMS_2, XPS_beforeUV, XPS_afterUV, XPS_heating_293K, XPS_heating_323K …]
